# Supplementary material for: Refined expression quantitative trait locus analysis on adenocarcinoma at the gastroesophageal junction reveals susceptibility and prognostic markers
Source: Front Genet. 2023 May 17;14:1180500. doi: 10.3389/fgene.2023.1180500 (PMC10230079; doi:10.3389/fgene.2023.1180500)
Supplement: Supplementary file 1 [file Table2.XLSX]

## Sheet: Supplementary Table 1
Supplementary Data 1. Selected characteristics of ACGEJ patients
Sample ID	Age	Gender	Smoking status	Duration (years)	Cigarette/day	Drinking status	Duration (years)	Gram/day	Tumor location	TNM stage*	T stage*	N stage*	M stage*
GEJ100	53	Male	Smoker	10	10	Non-drinker	0	0	GEJ	II	4	0	0
GEJ104	62	Female	Non-smoker	0	0	Non-drinker	0	0	GEJ	III	4	2	0
GEJ106	50	Male	Non-smoker	0	0	Non-drinker	0	0	GEJ	III	4	1	0
GEJ107	49	Male	Smoker	20	1.5	Drinker	20	50	GEJ	III	4	1	0
GEJ108	69	Male	Smoker	30	35	Non-drinker	0	0	GEJ	III	4	2	0
GEJ11	56	Male	Smoker	40	20	Non-drinker	0	0	GEJ	II	3	1	0
GEJ112	46	Male	Smoker	20	20	Drinker	20	5	GEJ	I	1	0	0
GEJ115	70	Male	Smoker	50	15	Drinker	10	5	GEJ	III	4	1	0
GEJ125	59	Male	Non-smoker	0	0	Non-drinker	0	0	GEJ	III	4	1	0
GEJ126	56	Male	Non-smoker	0	0	Non-drinker	0	0	GEJ	III	4	1	0
GEJ128	62	Male	Smoker	25	12	Non-drinker	0	0	GEJ	II	4	0	0
GEJ13	67	Male	Smoker	20	10	Non-drinker	0	0	GEJ	II	3	1	0
GEJ130	77	Female	Non-smoker	0	0	Non-drinker	0	0	GEJ	III	4	2	0
GEJ131	60	Male	Smoker	20	20	Non-drinker	0	0	GEJ	III	4	1	0
GEJ133	73	Male	Non-smoker	0	0	Non-drinker	0	0	GEJ	III	4	2	0
GEJ138	53	Male	Smoker	20	20	Non-drinker	0	0	GEJ	III	4	3	0
GEJ140	70	Male	Non-smoker	0	0	Non-drinker	0	0	GEJ	III	4	2	0
GEJ141	56	Male	Smoker	40	25	Drinker	30	75	GEJ	III	4	2	0
GEJ142	52	Male	Smoker	20	15	Drinker	30	150	GEJ	II	4	0	0
GEJ145	71	Male	Smoker	30	20	Non-drinker	0	0	GEJ	III	4	2	0
GEJ148	55	Male	Smoker	30	20	Non-drinker	0	0	GEJ	III	4	2	0
GEJ153	54	Male	Non-smoker	0	0	Non-drinker	0	0	GEJ	III	4	1	0
GEJ156	57	Male	Smoker	20	20	Non-drinker	0	0	GEJ	II	4	0	0
GEJ157	65	Male	Smoker	40	20	Non-drinker	0	0	GEJ	II	4	0	0
GEJ162	62	Female	Non-smoker	0	0	Non-drinker	0	0	GEJ	II	4	0	0
GEJ163	66	Male	Non-smoker	0	0	Non-drinker	0	0	GEJ	III	4	1	0
GEJ166	69	Male	Smoker	10	2	Drinker	10	100	GEJ	III	4	1	0
GEJ167	52	Male	Smoker	30	20	Non-drinker	0	0	GEJ	III	4	2	0
GEJ18	60	Male	Smoker	36	20	Drinker	20	17.5	GEJ	III	3	2	0
GEJ212	71	Female	Non-smoker	0	0	Non-drinker	0	0	GEJ	III	4	2	0
GEJ236	77	Female	Non-smoker	0	0	Non-drinker	0	0	GEJ	II	3	0	0
GEJ24	62	Male	Smoker	10	8	Non-drinker	0	0	GEJ	II	3	0	0
GEJ244	68	Male	Smoker	40	20	Drinker	38	130	GEJ	II	3	0	0
GEJ245	67	Female	Non-smoker	0	0	Non-drinker	0	0	GEJ	III	3	2	0
GEJ247	83	Female	Non-smoker	0	0	Non-drinker	0	0	GEJ	II	3	0	0
GEJ249	70	Female	Non-smoker	0	0	Non-drinker	0	0	GEJ	III	4	1	0
GEJ250	63	Female	Non-smoker	0	0	Non-drinker	0	0	GEJ	II	3	0	0
GEJ258	65	Male	Non-smoker	0	0	Non-drinker	0	0	GEJ	III	3	2	0
GEJ26	71	Male	Non-smoker	0	0	Drinker	10	5	GEJ	II	4	0	0
GEJ260	71	Female	Non-smoker	0	0	Non-drinker	0	0	GEJ	III	3	2	0
GEJ261	44	Male	Smoker	18	10	Drinker	18	100	GEJ	III	3	2	0
GEJ263	53	Male	Smoker	20	20	Drinker	20	200	GEJ	III	4	1	0
GEJ264	64	Male	Smoker	40	10	Drinker	7	100	GEJ	II	3	0	0
GEJ265	74	Male	Smoker	25	20	Drinker	40	100	GEJ	III	4	3	0
GEJ267	68	Male	Smoker	40	30	Drinker	40	5	GEJ	II	3	0	0
GEJ269	58	Male	Smoker	40	20	Drinker	15	200	GEJ	II	3	1	0
GEJ270	53	Male	Smoker	28	10	Drinker	30	300	GEJ	II	3	1	0
GEJ271	69	Female	Non-smoker	0	0	Non-drinker	0	0	GEJ	III	4	3	0
GEJ274	54	Male	Smoker	20	20	Drinker	10	50	GEJ	III	3	3	0
GEJ275	60	Female	Non-smoker	0	0	Non-drinker	0	0	GEJ	III	4	1	0
GEJ279	43	Male	Smoker	20	20	Non-drinker	0	0	GEJ	II	3	0	0
GEJ280	58	Female	Non-smoker	0	0	Non-drinker	0	0	GEJ	II	3	1	0
GEJ281	58	Male	Non-smoker	0	0	Non-drinker	0	0	GEJ	II	3	1	0
GEJ282	67	Male	Smoker	40	15	Drinker	40	200	GEJ	III	4	3	0
GEJ284	61	Female	Non-smoker	0	0	Non-drinker	0	0	GEJ	II	2	1	0
GEJ285	65	Male	Smoker	20	20	Drinker	20	5	GEJ	III	3	3	0
GEJ287	69	Male	Non-smoker	0	0	Non-drinker	0	0	GEJ	III	4	1	0
GEJ288	52	Male	Smoker	30	40	Non-drinker	0	0	GEJ	III	4	1	0
GEJ29	70	Male	Non-smoker	0	0	Non-drinker	0	0	GEJ	III	3	3	0
GEJ291	68	Female	Non-smoker	0	0	Non-drinker	0	0	GEJ	III	4	2	0
GEJ292	72	Male	Smoker	40	20	Non-drinker	0	0	GEJ	I	1	0	0
GEJ294	58	Male	Smoker	40	20	Non-drinker	0	0	GEJ	III	3	2	0
GEJ295	51	Male	Non-smoker	0	0	Non-drinker	0	0	GEJ	III	4	2	0
GEJ297	64	Male	Smoker	40	10	Drinker	40	5	GEJ	I	2	0	0
GEJ300	73	Male	Smoker	50	30	Non-drinker	0	0	GEJ	II	4	0	0
GEJ301	65	Male	Non-smoker	0	0	Non-drinker	0	0	GEJ	I	1	0	0
GEJ304	66	Male	Non-smoker	0	0	Non-drinker	0	0	GEJ	II	3	1	0
GEJ305	56	Male	Non-smoker	0	0	Non-drinker	0	0	GEJ	III	4	1	0
GEJ306	53	Female	Non-smoker	0	0	Non-drinker	0	0	GEJ	II	4	0	0
GEJ308	57	Female	Non-smoker	0	0	Non-drinker	0	0	GEJ	II	3	1	0
GEJ310	65	Female	Non-smoker	0	0	Non-drinker	0	0	GEJ	II	4	0	0
GEJ312	69	Male	Smoker	30	10	Drinker	30	100	GEJ	III	4	1	0
GEJ313	52	Male	Non-smoker	0	0	Non-drinker	0	0	GEJ	III	4	3	0
GEJ314	65	Male	Smoker	30	10	Non-drinker	0	0	GEJ	I	1	0	0
GEJ315	73	Male	Non-smoker	0	0	Non-drinker	0	0	GEJ	II	4	0	0
GEJ316	73	Male	Smoker	30	20	Non-drinker	0	0	GEJ	III	4	2	0
GEJ317	70	Male	Smoker	40	25	Non-drinker	0	0	GEJ	II	4	0	0
GEJ318	63	Male	Smoker	40	20	Non-drinker	0	0	GEJ	III	4	1	0
GEJ319	68	Male	Non-smoker	0	0	Non-drinker	0	0	GEJ	III	4	2	0
GEJ321	52	Male	Non-smoker	0	0	Non-drinker	0	0	GEJ	III	4	2	0
GEJ323	62	Male	Smoker	40	20	Non-drinker	0	0	GEJ	III	4	1	0
GEJ325	67	Male	Non-smoker	0	0	Non-drinker	0	0	GEJ	III	4	3	0
GEJ327	68	Male	Non-smoker	0	0	Non-drinker	0	0	GEJ	III	4	1	0
GEJ328	55	Male	Non-smoker	0	0	Drinker	30	200	GEJ	III	4	3	0
GEJ329	50	Male	Smoker	15	30	Non-drinker	0	0	GEJ	III	3	2	0
GEJ330	71	Male	Smoker	30	20	Non-drinker	0	0	GEJ	II	2	1	0
GEJ331	58	Male	Non-smoker	0	0	Non-drinker	0	0	GEJ	I	2	0	0
GEJ332	66	Female	Non-smoker	0	0	Non-drinker	0	0	GEJ	III	4	1	0
GEJ333	69	Male	Smoker	40	40	Drinker	40	5	GEJ	III	3	2	0
GEJ335	62	Male	Non-smoker	0	0	Non-drinker	0	0	GEJ	IV	3	1	1
GEJ337	66	Male	Smoker	50	20	Drinker	20	175	GEJ	II	3	0	0
GEJ339	72	Female	Non-smoker	0	0	Non-drinker	0	0	GEJ	III	4	2	0
GEJ346	71	Female	Non-smoker	0	0	Non-drinker	0	0	GEJ	III	3	2	0
GEJ35	66	Female	Non-smoker	0	0	Non-drinker	0	0	GEJ	III	3	2	0
GEJ39	48	Male	Smoker	20	20	Drinker	20	125	GEJ	III	3	3	0
GEJ40	68	Male	Smoker	17	10	Drinker	20	100	GEJ	III	3	3	0
GEJ41	75	Male	Non-smoker	0	0	Non-drinker	0	0	GEJ	I	2	0	0
GEJ43	46	Male	Smoker	25	20	Drinker	20	175	GEJ	III	3	3	0
GEJ49	71	Male	Smoker	30	6	Non-drinker	0	0	GEJ	II	3	1	0
GEJ51	52	Male	Smoker	30	20	Non-drinker	0	0	GEJ	III	4	3	0
GEJ52	65	Male	Non-smoker	0	0	Non-drinker	0	0	GEJ	I	1	0	0
GEJ55	71	Male	Smoker	35	20	Drinker	35	125	GEJ	III	3	3	0
GEJ57	57	Male	Smoker	20	3	Non-drinker	0	0	GEJ	II	3	0	0
GEJ58	45	Male	Smoker	20	20	Drinker	20	100	GEJ	III	4	3	0
GEJ59	59	Male	Non-smoker	0	0	Non-drinker	0	0	GEJ	II	3	0	0
GEJ63	56	Male	Smoker	25	10	Non-drinker	0	0	GEJ	II	3	1	0
GEJ65	54	Male	Smoker	30	20	Drinker	30	100	GEJ	III	3	3	0
GEJ67	64	Female	Non-smoker	0	0	Non-drinker	0	0	GEJ	II	3	1	0
GEJ68	72	Male	Smoker	50	20	Drinker	50	5	GEJ	II	3	0	0
GEJ7	73	Male	Smoker	43	18	Drinker	40	100	GEJ	II	3	0	0
GEJ70	62	Male	Non-smoker	0	0	Non-drinker	0	0	GEJ	III	3	3	0
GEJ72	63	Male	Non-smoker	0	0	Non-drinker	0	0	GEJ	III	4	1	0
GEJ75	66	Male	Smoker	30	40	Non-drinker	0	0	GEJ	III	3	3	0
GEJ79	51	Male	Non-smoker	0	0	Non-drinker	0	0	GEJ	I	2	0	0
GEJ80	72	Male	Non-smoker	0	0	Non-drinker	0	0	GEJ	II	3	0	0
GEJ81	65	Male	Smoker	20	20	Drinker	10	50	GEJ	II	3	0	0
GEJ82	71	Male	Non-smoker	0	0	Non-drinker	0	0	GEJ	II	3	1	0
GEJ84	71	Male	Smoker	40	20	Drinker	15	150	GEJ	III	4	1	0
GEJ88	76	Male	Non-smoker	0	0	Non-drinker	0	0	GEJ	III	4	2	0
GEJ92	67	Female	Non-smoker	0	0	Non-drinker	0	0	GEJ	II	4	0	0
*Classified according to the 7th edition of American Joint Committee on Cancer TNM staging system of GAC.
Column	Annotation
Sample ID	ID of ACGEJ patients
Age	Age of sample obtaining
Gender	Gender of ACGEJ patients
Smoking status	Smoking status of ACGEJ patients
Duration (years)	How long did ACGEJ patents smoke?
Cigarette/day	Frequency of smoking
Drinking status	Drinking status of ACGEJ patients
Duration (years)	How long did ACGEJ patents drink?
Gram/day	Frequency of drinking
Tumor location	Location of ACGEJ
TNM stage*	TNM stage classification
T stage*	T stage classification
N stage*	N stage classification
M stage*	M stage classification

## Sheet: Supplementary Table 2
Supplementary Table 2. Cancer-related gene sets.
MsigDB hallmark	COSMIC	CSG	OncoKB
JUNB	AR	NOS3	ABL1
CXCL2	FH	NRG1	ALK
ATF3	ALK	EFL1	ATM
NFKBIA	APC	DNMT3B	BARD1
TNFAIP3	ATM	RAD50	BRAF
PTGS2	ATR	TERC	BRCA1
CXCL1	B2M	VARS1	BRCA2
IER3	BAX	IL6	BRIP1
CD83	BCR	TLR9	CDK12
CCL20	BLM	FANCF	CHEK1
CXCL3	BTK	CCL2	CHEK2
MAFF	CBL	IKZF1	EGFR
NFKB2	CIC	MGMT	ERBB2
TNFAIP2	DCC	XRCC5	EZH2
HBEGF	DEK	HLA-B	FANCL
KLF6	EED	GSTM3	FGFR1
BIRC3	ELL	FANCC	FGFR2
PLAUR	ELN	CTLA4	FGFR3
ZFP36	ERG	CDK1	FLT3
ICAM1	EZR	FEN1	IDH1
JUN	FAS	TGFBR3	IDH2
EGR3	FES	CCR5	KIT
IL1B	FEV	IFNL3	KRAS
BCL2A1	FUS	CTC1	MET
PPP1R15A	HLF	XRCC4	NF1
ZC3H12A	ID3	IL23R	NRAS
SOD2	IGH	ABCG8	NTRK1
NR4A2	IGK	XPC	NTRK2
IL1A	IGL	HCN1	NTRK3
RELB	IL2	DAB2IP	PALB2
TRAF1	ISX	TMC6	PDGFB
BTG2	ITK	PALB2	PDGFRA
DUSP1	JUN	GSTM1	PDGFRB
MAP3K8	KDR	LHCGR	PIK3CA
ETS2	KIT	ICAM1	RAD51B
F3	LCK	MIF	RAD51C
SDC4	LPP	VEGFA	RAD51D
EGR1	LYN	SERPINE1	RAD54L
IL6	MAF	CYP1B1	RET
TNF	MAX	MBL2	ROS1
KDM6B	MET	HLA-DRB1	SMARCB1
NFKB1	MN1	BRCA1	TSC1
LIF	MPL	CASP8	TSC2
PTX3	MSN	MUTYH	BTK
FOSL1	MYB	TNRC6B	ARAF
NR4A1	MYC	BRCA2	JAK2
JAG1	NBN	NFKB1	MAP2K1
CCL4	NF1	POT1	MAP2K2
GCH1	NF2	FGFR4	RAF1
CCL2	NIN	CD14	AKT1
RCAN1	OMD	IL10	ERCC2
DUSP2	PML	TP53	ESR1
EHD1	QKI	CTNNA1	HRAS
IER2	RB1	ARL6IP5	KMT2A
REL	REL	MPO	MTOR
CFLAR	RET	CCDC3	NPM1
RIPK2	SET	RAD51	NRG1
NFKBIE	SKI	XRCC3	PTCH1
NR4A3	SMO	PADI2	ARID1A
PHLDA1	SRC	IL12B	CDK4
IER5	SYK	CREBBP	CDKN2A
TNFSF9	TEC	CD83	FLI1
GEM	TFG	FANCG	KDM6A
GADD45A	TNC	CDK4	MDM2
CXCL10	TPR	CD209	PTEN
PLK2	TRA	BIRC5	SF3B1
BHLHE40	TRB	MSH6	SRSF2
EGR2	TRD	MLH1	STK11
SOCS3	VHL	GSTP1	U2AF1
SLC2A6	WAS	TNF	ZRSR2
PTGER4	WRN	MLH3	ABL2
DUSP5	WT1	ITGA2	CBFB
SERPINB2	XPA	KIF23	CEBPA
NFIL3	XPC	PTPN13	CRLF2
SERPINE1	A1CF	TET2	DEK
TRIB1	ABI1	NQO1	EPOR
TIPARP	ABL1	MSH3	IL3
RELA	ABL2	IGF2R	IRF4
BIRC2	AFDN	ERCC5	MYC
CXCL6	AFF1	CLPTM1L	RARA
LITAF	AFF3	ERCC1	RBM15
TNFAIP6	AFF4	PPM1D	RUNX1
CD44	AKT1	SH2D1A	TCF3
INHBA	AKT2	PIK3CA	TYK2
PLAU	AKT3	CHFR	ASXL1
MYC	ANK1	NXN	BCL2
TNFRSF9	ARAF	HPN	BCL6
SGK1	ARNT	AKAP12	BCOR
TNIP1	ATF1	UGT1A1	CALR
NAMPT	ATIC	CDKN2A	CBL
FOSL2	ATRX	MAD1L1	CCND1
PNRC1	BAP1	SMAD3	CREBBP
ID2	BCL2	ALDH2	CSF3R
CD69	BCL3	ERCC4	DNMT3A
IL7R	BCL6	CYP11A1	ETNK1
EFNA1	BCL9	TNFAIP2	ETV6
PHLDA2	BCOR	ERBB2	FBXW7
PFKFB3	BMP5	MSH2	GATA1
CCL5	BRAF	RGS6	IKZF1
YRDC	BRD3	TERT	LMO2
IFNGR2	BRD4	CASP3	MPL
SQSTM1	BTG1	EGFR	MYD88
BTG3	BTG2	FAS	NOTCH1
GADD45B	CALR	FOXF1	PHF6
KYNU	CARS	MTR	PPM1D
G0S2	CBFB	RFX6	PTPN11
BTG1	CBLB	PRSS1	SETBP1
MCL1	CBLC	HLA-DPB1	STAG2
VEGFA	CCNC	WRN	TAL1
MAP2K3	CCR4	CRTC1	TCL1A
CDKN1A	CCR7	EZH2	TCL1B
CCN1	CD28	ENO1	TET2
TANK	CD74	XRCC1	TLX1
IFIT2	CDH1	CDK2	TLX3
IL18	CDK4	SDHD	TRA
TUBB2A	CDK6	FANCA	TRB
IRF1	CDX2	PTPN12	TRD
FOS	CHD2	SLC14A1	TRG
OLR1	CHD4	XRN2	BCL10
RHOB	CLP1	PAX8	BIRC3
AREG	CLTC	MYCL	CARD11
NINJ1	CNBP	PPARGC1A	CD274
ZBTB10	CTCF	CYP19A1	CD79B
PLPP3	CUL3	PLA2G2A	CIITA
KLF4	CUX1	LIG4	ECT2L
CXCL11	CYLD	PEX14	EED
SAT1	DAXX	CAV1	EP300
CSF1	DDB2	PPARGC1B	FOXP1
GPR183	DDR2	FMN1	GATA2
PMEPA1	DDX5	C2	GATA3
PTPRE	DDX6	MAX	ID3
TLR2	DNM2	CYP2C19	IL7R
ACKR3	EBF1	SMARCB1	JAK1
KLF10	EGFR	EFNA1	JAK3
MARCKS	ELF3	SELE	KLF2
LAMB3	ELF4	LPP	KMT2D
CEBPB	ELK4	TGFBR1	MALT1
TRIP10	EML4	TINF2	MEF2B
F2RL1	ERC1	ABRAXAS1	MLLT10
KLF9	ESR1	LRP5	NOTCH2
LDLR	ETV1	PMS1	PDCD1LG2
TGIF1	ETV4	COL7A1	RELN
RNF19B	ETV5	RPSA	RHOA
DRAM1	ETV6	PRF1	SH2B3
B4GALT1	EXT1	VEGFC	SOCS1
DNAJB4	EXT2	CHEK2	STAT3
CSF2	EZH2	NF2	STAT5B
PDE4B	FAT1	SULT1A1	SUZ12
SNN	FAT3	LEF1	TNFAIP3
PLEK	FAT4	ATP2A2	TNFRSF14
STAT5A	FEN1	ACTA2	TP63
DENND5A	FHIT	ZNF350	CSF1R
CCND1	FLCN	RMND1	TP53
DDX58	FLI1	CD28	CCND3
SPHK1	FLNA	HIF1A	MAF
CD80	FLT3	CYP17A1	MAFB
TNFAIP8	FLT4	SOD2	WT1
CCNL1	GAS7	CDKN2B	CXCR4
FUT4	GLI1	HFE	DUSP22
CCRL2	GMPS	LAPTM4B
SPSB1	GNAQ	MN1
TSC22D1	GNAS	LGALS3
B4GALT5	GOPC	HMOX1
SIK1	GPC3	EXOC2
CLCF1	GPC5	ACACA
NFE2L2	GPHN	IL17A
FOSB	GRM3	IL13
PER1	HEY1	CDKN1C
NFAT5	HIP1	ADIPOQ
ATP2B1	HRAS	RRP1B
IL12B	IDH1	MMP1
IL6ST	IDH2	SRGAP1
SLC16A6	IL7R	MMP3
ABCA1	IRF4	MBD4
HES1	IRS4	STX1A
BCL6	JAK1	LGR6
IRS2	JAK2	TMEM127
SLC2A3	JAK3	HIP1
CEBPD	KAT7	ANKRD26
IL23A	KDSR	IRGM
SMAD3	KLF4	GSTA1
TAP1	KLF6	EPHX1
MSC	KLK2	HLA-DQB1
IFIH1	KNL1	BACH1
IL15RA	KRAS	MICA
TNIP2	KTN1	TLR3
BCL3	LCP1	STAT3
PANX1	LEF1	FBXW7
FJX1	LIFR	PRKAR1A
EDN1	LMNA	PRDM9
EIF1	LMO1	CTNNB1
BMP2	LMO2	TACC3
DUSP4	LYL1	POLD1
PDLIM5	MAFB	BAP1
ICOSLG	MDM2	CYP1A2
GFPT2	MDM4	SPARC
KLF2	MDS2	SERPINA1
TNC	MEN1	FGF19
SERPINB8	MGMT	DEFB4A
MXD1	MITF	DROSHA
PGK1	MLF1	FLT3
PDK1	MLH1	CPNE3
GBE1	MNX1	TNFSF8
PFKL	MSH2	ATM
ALDOA	MSH6	HDAC9
ENO2	MSI2	PALLD
PGM1	MTOR	MAP3K1
NDRG1	MUC1	FANCM
HK2	MUC4	HLA-DQA1
ALDOC	MYCL	DCC
GPI	MYCN	ABHD16A
MXI1	MYH9	PLCE1
SLC2A1	NAB2	TYMS
P4HA1	NACA	EP300
ADM	NBEA	PTGS2
P4HA2	NFIB	ELANE
ENO1	NONO	ACE
PFKP	NPM1	FOLR1
AK4	NRAS	BMPR1B
FAM162A	NRG1	NQO2
BNIP3L	NSD1	CD44
TPI1	NSD2	CXCL12
ERO1A	NSD3	CD86
KDM3A	PAX3	NRAS
CCNG2	PAX5	FGFR2
LDHA	PAX7	JMJD1C
GYS1	PAX8	MTHFR
GAPDH	PBX1	ADRB3
ANGPTL4	PCM1	LMO1
LOX	PER1	ETV6
GCK	PHF6	VTCN1
PPFIA4	PIM1	FBXO10
DDIT4	PMS1	CYP1A1
IGFBP3	PMS2	ALK
RBPJ	POLE	PMS2
HK1	POLG	SRY
CITED2	POLQ	ERCC2
ISG20	POT1	DNAJC1
GALK1	PRCC	SDHA
WSB1	PRF1	CD80
PYGM	PTEN	MDH2
STC1	PTK6	APEX1
ZNF292	RAC1	KRAS
PLIN2	RAF1	YTHDC2
CSRP2	RARA	GPC3
VLDLR	RGS7	IL18
JMJD6	RHOA	CXCL8
EXT1	RHOH	OGG1
PDK3	RMI2	IGF2
ANKZF1	ROS1	MRE11
UGP2	RPL5	CDC73
ALDOB	RPN1	XRCC2
STC2	SBDS	UGT1A7
ERRFI1	SDC4	STK11
ENO3	SDHA	CCND1
HMOX1	SDHB	PLD2
PGF	SDHC	GRAMD1B
GAPDHS	SDHD	IGF1
CHST2	SFPQ	PTCH1
TMEM45A	SGK1	CCR2
BCAN	SIX1	NOD2
CAV1	SIX2	ADH1B
AMPD3	SND1	MMP7
GPC3	SOX2	IL27
NDST1	SPEN	SLC4A7
SAP30	SPOP	FANCE
GAA	SS18	EHBP1
STBD1	SSX1	TWIST1
PKLR	SSX2	RB1
IGFBP1	SSX4	KITLG
CAVIN3	STIL	KIT
CCN5	STRN	MITF
LARGE1	SUFU	MMP9
NOCT	TAL1	POU5F1
S100A4	TAL2	TSC2
RRAGD	TBX3	MUCL3
EGFR	TCF3	FGFR3
EDN2	TERT	ATF7IP
IDS	TET1	SDHC
RORA	TET2	RINT1
MIF	TFE3	DNER
PPP1R3C	TFEB	PTEN
DPYSL4	TFPT	TLR2
KDELR3	TFRC	ITGA9
DTNA	TLX1	CR1
ADORA2B	TLX3	TSG101
HS3ST1	TOP1	TGM3
CAVIN1	TP53	DICER1
NR3C1	TP63	FANCD2
GPC4	TPM3	PDZK1
CA12	TPM4	ARID1B
HEXA	TSC1	RBBP8
BGN	TSC2	CP
PGM2	TSHR	ABCC3
PIM1	UBR5	MSR1
PRDX5	USP6	CYP2D6
NAGK	USP8	EGLN2
CDKN1B	VAV1	HSPA1B
BRS3	WDCP	MC1R
TKTL1	WIF1	BCL6
MT1E	WNK2	BMPR1A
ATP7A	XPO1	CTBP1
MT2A	ZEB1	JAZF1
SDC3	ACKR3	MTAP
PKP1	ACSL3	DELEC1
ANXA2	ACSL6	IL32
PGAM2	ACVR1	RNASEL
DDIT3	AKAP9	C18orf54
PRKCA	ALDH2	IL2
SLC37A4	AMER1	CTRC
CXCR4	ARID2	NTHL1
EFNA3	ASXL1	BTNL2
CP	ASXL2	HSD3B2
KLF7	AXIN1	THBS1
CCN2	AXIN2	DOCK3
CHST3	BARD1	KLLN
TPD52	BAZ1A	GPX1
LXN	BCL10	MDM2
B4GALNT2	BCL7A	AURKA
PPARGC1A	BCL9L	DDB2
BCL2	BIRC3	PDCD6
GCNT2	BIRC6	CASP10
HAS1	BRCA1	XRCC6
KLHL24	BRCA2	PDE4D
SCARB1	BRIP1	CEP290
SLC25A1	BUB1B	NME1
SDC2	CANT1	TP53BP2
CASP6	CASP3	STAT1
VHL	CASP8	ARID1A
FOXO3	CASP9	DES
PDGFB	CCDC6	TGFBR2
B3GALT6	CCND1	RUNX3
SLC2A5	CCND2	CASP9
SRPX	CCND3	CSE1L
GLRX	CCNE1	IFNG
PAM	CD209	NCOA1
TGFBI	CD274	STAT4
DCN	CD79A	IL12A
SIAH2	CD79B	RHBDF2
PLAC8	CDC73	BAG1
FBP1	CDH10	MMP14
TPST2	CDH11	ESR2
PHKG1	CDH17	ADAMTS2
MYH9	CDK12	PIN1
CDKN1C	CEBPA	SMARCA2
GRHPR	CEP89	NR5A2
PCK1	CHEK2	ICOS
INHA	CHIC2	XIAP
HSPA5	CIITA	GADD45A
NDST2	CLIP1	PER2
NEDD4L	CNBD1	FH
TPBG	CNOT3	SAA1
XPNPEP1	CNTRL	GREM1
SLC6A6	COX6C	PEG10
MAP3K1	CPEB3	SUV39H2
LDHC	CREB1	FSIP1
AKAP12	CRLF2	IL37
TES	CRTC1	UGT1A10
KIF5A	CRTC3	VHL
LALBA	CSF1R	EXO1
COL5A1	CSF3R	PAX5
GPC1	CSMD3	ADH7
HDLBP	CXCR4	KLK2
ILVBL	DCTN1	AR
NCAN	DDIT3	MTRR
TGM2	DDX10	EXT2
ETS1	DDX3X	HLA-A
HOXB9	DGCR8	IRS1
SELENBP1	ECT2L	RAD51D
SULT2B1	EIF3E	SRGAP2D
TGFB3	EP300	ATG10
FDPS	EPAS1	MLF1
CYP51A1	EPHA3	PML
IDI1	EPHA7	MUC1
FDFT1	EPS15	LTA
DHCR7	ERBB2	PON1
SQLE	ERBB3	PSCA
HMGCS1	ERBB4	TMC8
NSDHL	ERCC2	NR1H2
LSS	ERCC3	AIP
MVD	ERCC4	ELAC2
TM7SF2	ERCC5	ERCC3
EBP	ETNK1	BUB1B
SCD	EWSR1	EPHB1
PMVK	FANCA	BARD1
MVK	FANCC	POLH
LPL	FANCE	DLC1
SC5D	FANCF	IRF4
FADS2	FANCG	IREB2
HMGCR	FBLN2	PHB
HSD17B7	FBXW7	TP63
ANXA13	FCRL4	MLLT10
SREBF2	FGFR1	ZBTB16
PCYT2	FGFR2	CHRNB4
ACSS2	FGFR3	CEP152
ADH4	FGFR4	MRTFA
ETHE1	FKBP9	MDC1
ECH1	FNBP1	ARL11
CBS	FOXA1	FLT1
GUSB	FOXL2	SLC11A1
FASN	FOXO1	HLA-G
LGALS3	FOXO3	PGC
ATF5	FOXO4	SHBG
ANXA5	FOXP1	KIF1B
TP53INP1	FOXR1	IGFBP3
CHKA	FSTL3	YBX1
GSTM2	FUBP1	XPA
ACAT2	GATA1	COLCA2
AVPR1A	GATA2	RTEL1
PLSCR1	GATA3	GSPT1
CLU	GNA11	FAH
TRIB3	H3F3A	PPARG
CXCL16	H3F3B	EHMT2
TNFRSF12A	HIF1A	MYC
ACTG1	HLA-A	SMARCA4
LGMN	HMGA1	IL4
FBXO6	HMGA2	CYP2E1
GPX8	HNF1A	GAB1
ANTXR2	HOOK3	CHRNB3
MAL2	HOXA9	NAT2
CD9	IKBKB	TOX3
PPARG	IKZF1	LZTS2
GLDC	IKZF3	RASSF1
STX5	IL21R	CASP7
STARD4	IL6ST	RAD51C
CTNNB1	ITGAV	CCNE1
TMEM97	JAZF1	PRRC2A
NIBAN1	KAT6A	CLOCK
SEMA3B	KAT6B	PDE11A
GNAI1	KCNJ5	PPP2R5B
ABCA2	KDM5A	PRDX2
ATXN2	KDM5C	ATR
ALCAM	KDM6A	HRAS
FABP5	KEAP1	PTGER4
S100A11	KIF5B	BCL2
CPEB2	KMT2A	DNMT3A
ARHGEF2	KMT2C	PRKAA1
CLASP1	KMT2D	IGFBP5
KIF11	LASP1	PSIP1
KIF23	LATS1	PTPRCAP
ALS2	LATS2	PGR
ARF6	LRIG3	LIN28B
MYO9B	LRP1B	MMP2
TUBGCP3	LZTR1	DENND2A
CKAP5	MACC1	BMP2
RACGAP1	MALT1	HAVCR2
PREX1	MAML2	CYLD
ARHGEF3	MAPK1	NOS2
NUMA1	MECOM	OCA2
SPTBN1	MED12	TSBP1
KIF2C	MLLT1	HAVCR1
KIF5B	MLLT3	IL16
TTK	MLLT6	NKX3-1
APC	MRTFA	IL1RN
CEP250	MTCP1	DNAJA4
PAFAH1B1	MUC16	ABCC1
CDC42EP2	MUTYH	FAM111B
KIF3B	MYD88	PRKN
CCDC88A	MYH11	NPC1
KIF15	MYO5A	FTO
BIRC5	MYOD1	LOX
CNTROB	N4BP2	MTNR1B
NF1	NCOA1	AGER
TSC1	NCOA2	REV3L
CDC27	NCOA4	POU5F1B
CNTRL	NCOR1	CD226
TUBGCP5	NCOR2	ESCO1
KIF4A	NDRG1	CNTROB
MAPRE1	NFKB2	NAT1
FGD6	NR4A3	CEP250
BRCA2	NT5C2	ZBTB20
PLK1	NTHL1	TIMP3
RASA1	NTRK1	WWOX
NEK2	NTRK3	MIER3
WASF1	NUMA1	MTOR
TOP2A	NUP98	DDX41
TRIO	NUTM1	SMAD4
ARHGEF11	OLIG2	SAMD9L
KATNB1	P2RY8	PPP2R2A
PRC1	PALB2	ADH1C
ANLN	PATZ1	RMRP
CDK5RAP2	PBRM1	JAK2
SMC3	PCBP1	PDCD6IP
TUBGCP2	PDGFB	GALNT12
ESPL1	PLAG1	ITGB8
MAP1S	PLCG1	ABCB11
ARHGAP27	POLD1	CHRNA3
DOCK4	PPARG	NBN
SAC3D1	PPM1D	SDHB
INCENP	PPP6C	TSHR
ARHGAP5	PRDM1	ICAM5
GSN	PRDM2	HNF1B
NET1	PREX2	TP73
LRPPRC	PRKCB	HMBS
RABGAP1	PRKD1	ARNT
FLNB	PRRX1	LSP1
ARAP3	PSIP1	SPRY4
FGD4	PTCH1	CR2
ABR	PTPN6	GNAQ
CENPJ	PTPRB	FLCN
NCK1	PTPRC	AKT1
CENPF	PTPRD	RAD51B
KIF20B	PTPRK	MCPH1
WASF2	PTPRT	RECK
MYH10	RAD17	APC
CENPE	RAD21	ASH1L
CYTH2	RBM10	RAD54B
MID1	RBM15	SMYD3
KLC1	RFWD3	HNF1A
MARK4	RGPD3	SUFU
ARL8A	RNF43	GNMT
CEP57	ROBO2	IL15RA
UXT	RPL10	BLM
ARHGAP4	RPL22	ABCA1
CDC42EP4	RSPO2	CYP7A1
SASS6	RSPO3	MAP2K1
LATS1	RUNX1	POLB
OPHN1	SALL4	CASR
WASL	SEPT5	AXIN2
MAP3K11	SEPT6	COLCA1
SOS1	SEPT9	PARP1
ABL1	SETD2	CDKN1A
TIAM1	SF3B1	FGF23
KIF1B	SFRP4	PDCD1
ITSN1	SH2B3	IL1B
SHROOM1	SHTN1	IQGAP1
NCK2	SIRPA	LZTR1
DLGAP5	SMAD2	CDH17
BCR	SMAD3	PTPN11
RANBP9	SMAD4	POLE
EPB41L2	SMC1A	ATP2A3
SEPTIN9	SNX29	MTNR1A
KATNA1	SOCS1	MUC5AC
TUBD1	SOX21	TYR
TPX2	SRSF2	CTHRC1
KIF3C	SRSF3	LHB
SHROOM2	STAG1	ACVR1B
TUBGCP6	STAG2	SPATS2L
SPTAN1	STAT3	MSMB
PALLD	STAT6	SRP72
ARFIP2	STK11	CELSR2
KNTC1	SUZ12	MPL
HOOK3	TAF15	CD82
SUN2	TCEA1	MAD2L1
MID1IP1	TCF12	NOC3L
DLG1	TCL1A	UST
FLNA	TRAF7	PDGFRA
ARHGAP10	TRRAP	COMT
CDC42BPA	U2AF1	CCHCR1
ARHGEF12	USP44	DIS3L2
NIN	USP9X	RAF1
PCM1	VTI1A	CDKN1B
RALBP1	WWTR1	CRYZL1
EZR	YWHAE	UGT2B17
SSH2	ZFHX3	TGFB1
CDK1	ZMYM2	TNS3
RAB3GAP1	ZMYM3	ARHGAP26
FARP1	ZNRF3	APOBEC3B
SYNPO	ZRSR2	FASLG
RHOF	ACVR1B	CDH13
ECT2	ACVR2A	TLR4
EPB41	ARID1A	CBL
RAPGEF6	ARID1B	TRIM37
KIF22	ATP1A1	LEPR
PCGF5	ATP2B3	SHROOM2
STAU1	BCL11A	TERF2IP
ARHGDIA	BCL11B	IRX4
AURKA	BCLAF1	GSTT1
FBXO5	BCORL1	TNFRSF10A
NUSAP1	BMPR1A	NF1
PXN	CAMTA1	TNFRSF11B
BCAR1	CARD11	IL7
CD2AP	CDKN1A	GTF2H1
AKAP13	CDKN1B	MEN1
HDAC6	CDKN2A	EGF
CEP131	CDKN2C	PCNX2
LLGL1	CHCHD7	ADD1
ATG4B	CHST11	FOXP1
PCNT	CLTCL1	JUN
ALMS1	COL1A1	ESRRG
KPTN	COL2A1	KLK4
DST	COL3A1	RSPO1
KIFAP3	CREBBP	PHOX2B
PPP4R2	CRNKL1	TCN2
ARHGAP29	CTNNA1	RET
RASAL2	CTNNA2	RPS20
CCNB2	CTNNB1	SPRTN
PIF1	CTNND1	CD70
RASA2	CTNND2	CDK5
NEDD9	CYP2C8	ABCF1
SMC1A	DICER1	SMAD7
ACTN4	DNAJB1	TIMP2
PKD2	DNMT3A	CDH1
CLIP2	DROSHA	MYB
CDC42	DUX4L1	GATA2
NDC80	EIF1AX	SNRPE
TLK1	EIF4A2	SPP1
TAOK2	FAM47C	GNB3
TBCD	FANCD2	KDR
CAPZB	FBXO11	CHRNA6
DOCK2	FCGR2B	ACD
CTTN	FIP1L1	NCOA3
SMC4	GOLGA5	RECQL
ARFGEF1	GRIN2A	SLC45A2
TUBA4A	HOXA11	VDR
LMNB1	HOXA13	ESR1
ABI1	HOXC11	RGS17
ROCK1	HOXC13	SBDS
CEP192	HOXD11	MET
BUB1	HOXD13	FOXE1
GEMIN4	KNSTRN	TRPS1
PLEKHG2	LARP4B	MYO9B
RICTOR	LHFPL6	HMMR
BCL2L11	LSM14A	PIK3CD
DYNC1H1	MALAT1	AKAP13
FSCN1	MAP2K1	NEK2
ARHGEF7	MAP2K2	TOPBP1
DYNLL2	MAP2K4	LBP
MYO1E	MAP3K1	EWSR1
BIN1	MB21D2	RUNX1
NOTCH2	MLLT10	CUX2
RFC1	MLLT11	DOCK8
RHOT2	NFATC2	FAN1
SORBS2	NFE2L2	APOBEC3A
CDC42EP1	NFKBIE	SLC25A13
VCL	NKX2-1	TNXB
CLIP1	NOTCH1	SRC
STK38L	NOTCH2	CFTR
YWHAE	NUP214	ERCC6
RAPGEF5	NUTM2B	CTR9
CEP72	NUTM2D	COQ5
CSNK1D	PABPC1	EFCAB13
JAG2	PDGFRA	TSC1
NOTCH1	PDGFRB	KCNQ1
DLL1	PHOX2B	GJB2
AXIN2	PICALM	ABCG2
PSEN2	PIK3CA	PHF6
FZD1	PIK3CB	CHRNA5
NOTCH4	PIK3R1	EPHB2
LEF1	POLR2A	ATG5
AXIN1	POU5F1	HTATIP2
NKD1	PRDM16	MAGEC1
WNT5B	PRKACA	BRIP1
CUL1	PTPN11	TUBB3
MAML1	PTPN13	TXNRD2
KAT2A	PWWP2A	PRKDC
WNT6	RABEP1	TIMP4
PTCH1	RAD51B	DIS3
NCOR2	RALGDS	HSD17B2
DKK4	RANBP2	MEFV
HDAC2	RECQL4	WT1
DKK1	RNF213	DSG2
TCF7	S100A7	MORF4L1
WNT1	SDHAF2	BMP4
NUMB	SETBP1	KLF6
ADAM17	SETD1B	FAT4
DVL2	SETDB1	ATXN7
PPARD	SH3GL1	PTGIS
NCSTN	SPECC1	CYP2A6
HDAC5	SRGAP3	PRKCA
CCND2	SS18L1	NEK10
FRAT1	STAT5B	EPCAM
CSNK1E	TCF7L2	DMRT1
FZD8	TENT5C	LEKR1
TP53	TGFBR2	CRP
SKP2	THRAP3	WAS
HEY2	TMSB4X	CXCR4
HEY1	TRIM24	RGS22
HDAC11	TRIM27	CASP5
TGFBR1	TRIM33	MBD2
SMAD7	TRIP11	EGLN1
TGFB1	ZBTB16	HOXB13
SMURF2	ZCCHC8	BUB1
SMURF1	ZNF331	CEBPA
BMPR2	ZNF384	WRAP53
SKIL	ZNF429	CNEP1R1
SKI	ZNF479	SDHAF2
ACVR1	ZNF521	SMARCE1
SMAD1	ARHGAP5	THEMIS2
SMAD6	ASPSCR1	RECQL4
FURIN	BCL2L12	SAMD9
FKBP1A	CACNA1D	GPC5
MAP3K7	CBFA2T3	PTPRJ
BMPR1A	CNTNAP2	BCYRN1
HIPK2	CREB3L1	POLI
ENG	CREB3L2	IL12RB1
PPM1A	CYSLTR2	PRDM2
XIAP	FAM131B	RAD54L
CDH1	FAM135B	PTHLH
ID1	FGFR1OP	IFNA17
LEFTY2	HERPUD1	TCF3
TRIM33	IGF2BP2
RAB31	MAP3K13
TJP1	NCKIPSD
SLC20A1	PDE4DIP
CDK9	POU2AF1
ID3	PPFIBP1
NOG	PPP2R1A
ARID4B	PRKAR1A
PPP1CA	PRPF40B
WWTR1	RUNX1T1
BCAR3	SLC34A2
THBS1	SLC45A3
FNTA	SMARCA4
HDAC1	SMARCB1
UBE2D3	SMARCD1
LTBP2	SMARCE1
RHOA	TBL1XR1
IL4R	TMEM127
STAT1	TMPRSS2
IL1R1	TNFAIP3
CSF2RB	APOBEC3B
STAT3	ARHGAP26
OSMR	ARHGAP35
IL2RG	ARHGEF10
IFNGR1	ARHGEF12
TYK2	C15orf65
IL13RA1	CCNB1IP1
IL10RB	DCAF12L2
IL1R2	HIST1H3B
IL3RA	HIST1H4I
IFNAR1	HMGN2P46
TNFRSF1A	HSP90AA1
MYD88	HSP90AB1
ACVR1B	KIAA1549
CSF3R	LEPROTL1
ITGB3	PAFAH1B2
REG1A	PDCD1LG2
A2M	RAP1GDS1
CSF2RA	TNFRSF14
IRF9	TNFRSF17
PDGFC	ARHGEF10L
HAX1	HNRNPA2B1
BAK1
EBI3
INHBE
CRLF2
TNFRSF1B
CD14
PTPN1
PTPN2
IL18R1
PF4
CXCL13
LTBR
FAS
IL17RA
IL9R
STAM2
STAT2
LEPR
CBL
ITGA4
CD38
SOCS1
ACVRL1
TNFRSF21
PIK3R5
GRB2
DNTT
IL2RA
PTPN11
IL12RB1
CCR1
CNTFR
PLA2G2A
CXCL9
IL7
CCL7
LTB
IL17RB
CD36
POLR2H
POLR2A
POLR2G
POLR2E
POLR2J
POLR2F
POLR2C
POLR2K
GTF2H3
POLR2D
ERCC3
DDB2
POLR1C
XPC
PCNA
POLR2I
SUPT4H1
POLD3
POLR3GL
POLR3C
GTF2B
POLR1D
NCBP2
NELFE
GTF2F1
ERCC5
LIG1
ERCC1
ERCC4
POLD4
NELFB
RFC2
ELL
TAF10
RRM2B
SUPT5H
RPA3
SNAPC5
SSRP1
RFC3
RPA2
ELOA
TAF12
NELFCD
TAF13
TAF6
TAF9
GTF2A2
VPS37D
NME1
RNMT
ERCC2
POLE4
VPS37B
NT5C3A
SNAPC4
AAAS
POLR1H
RFC4
ITPA
POM121
BRF2
RFC5
CLP1
NME4
PRIM1
VPS28
TSG101
USP11
TAF1C
TARBP2
POLH
CETN2
POLD1
CANT1
DGCR8
RAD51
SURF1
PNP
ADA
NME3
GTF3C5
NT5C
AK1
GTF2H1
HCLS1
APRT
ERCC8
IMPDH2
POLB
SDCBP
SF3A3
DAD1
UPF3B
GUK1
ADRM1
SEC61A1
POLA2
FEN1
ZNF707
NUDT9
PDE6G
TYMS
BCAP31
DDB1
NFX1
RAD52
ADCY6
ARL6IP1
DGUOK
POLL
SMAD5
MPG
DUT
POLA1
AGO4
RALA
ZWINT
BCAM
TK2
CSTF3
GTF2H5
HPRT1
BOLA2
GPX4
MPC2
CDA
ALYREF
MRPL40
NPR2
REV3L
EDF1
GSDME
TMED2
STX3
RAE1
UMPS
EIF1B
AK3
NUDT21
RBX1
SRSF6
GMPR2
DCTN4
COX17
CMPK2
CCNO
CCNA2
CENPA
CDC20
CKS2
MKI67
AURKB
UBE2C
MCM6
MCM3
PTTG1
MAD2L1
HMMR
KPNA2
CDKN3
CDC25A
H2AX
CDC25B
PLK4
CDC6
CCNF
MCM5
E2F3
CHEK1
UBE2S
NSD2
HMGB3
DBF4
TACC3
MCM2
CDKN2C
FANCC
NASP
STAG1
GINS2
POLQ
EZH2
RAD21
STMN1
SUV39H1
PRIM2
E2F1
CHAF1A
NOLC1
GSPT1
BUB3
ILF3
CDC7
CKS1B
EXO1
H2AZ1
TFDP1
KPNB1
JPT1
LBR
HUS1
TOP1
PDS5B
SRSF1
STIL
DTYMK
BARD1
CDC45
ODC1
XPO1
SFPQ
TMPO
PML
CTCF
KNL1
KMT5A
SLC38A1
TRA2B
MYBL2
TROAP
TENT4A
CUL3
MAPK14
H2BC12
AMD1
CBX1
CHMP1A
DKC1
YTHDC1
CCNT1
ATRX
LIG3
NUP50
SLC7A5
RBL1
RAD54L
EFNA5
PRPF4B
UCK2
ARID4A
UPF1
DR1
MNAT1
SMC2
RBM14
ORC6
CDK4
POLE
HOXC10
RPS6KA5
CUL4A
SLC7A1
FOXN3
HMGA1
SS18
TRAIP
PRMT5
CUL5
DDX39A
PBK
ORC5
HNRNPD
HIRA
HIF1A
SYNCRIP
TLE3
NCL
RAD23B
E2F2
EGF
HMGN2
SRSF10
SNRPD1
CASP8AP2
SMARCC1
SLC12A2
TNPO2
MAP3K20
HSPA8
G3BP1
PTTG3P
DMD
MEIS1
HNRNPU
SRSF2
NUP98
EWSR1
MTF2
E2F4
PURA
MEIS2
WRN
H2AZ2
ODF2
CASP3
CASP9
DFFA
CASP7
PMAIP1
CASP8
DIABLO
BAX
BIK
BID
TNFSF10
FASLG
IGFBP6
PRF1
DAP
F2R
SATB1
CASP4
CREBBP
GPX3
PDGFRB
TSPO
TIMP1
HSPB1
ADD1
TIMP2
TIMP3
CASP1
GPX1
BCL10
IGF2R
AIFM3
PPP3R1
HGF
LUM
LMNA
CDK2
IFNB1
RETSAT
SOD1
PTK2
BCL2L10
CD2
MMP2
VDAC2
PLAT
APP
BRCA1
PSEN1
BMF
EREG
KRT18
TGFB2
WEE1
RARA
PEA15
DNAJC3
CASP2
CTH
PLCB2
HMGB2
PLPPR4
H1-0
TGFBR3
TXNIP
ANKH
CYLD
GSTM1
GSR
BCL2L1
GNA15
MGMT
PPT1
F2
IFITM3
RNASEL
EMP1
DNM1L
ANXA1
MADD
PPP2R5B
ERBB3
PDCD4
BCL2L2
FEZ1
ERBB2
DNAJA1
DAP3
DPYD
NEFH
PAK1
FDXR
ETF1
CCNA1
GUCY2D
NOTCH3
APH1A
FZD7
DTX1
FZD5
MAML2
PSENEN
WNT5A
WNT2
DTX4
HEYL
SKP1
TCF7L2
ARRB1
LFNG
DTX2
ST3GAL6
FBXW11
FABP4
ADIPOQ
LIPE
DGAT1
CPT2
GPAM
ADIPOR2
ACAA2
ETFB
ACOX1
ACADM
HADH
IDH1
SORBS1
ACADS
UCK1
SCP2
DECR1
TALDO1
TST
MCCC1
REEP5
BCL2L13
SLC25A10
ME1
PHYH
PIM3
YWHAG
NDUFAB1
GPD2
ADIG
ECHS1
QDPR
CS
ACADL
TOB1
GRPEL1
CRAT
CAVIN2
PEMT
CHCHD10
AK2
APOE
UQCR10
ACO2
FAH
ACLY
SLC5A6
JAGN1
EPHX2
IDH3G
ELMOD3
ORM1
ESRRA
HIBCH
SUCLG1
ITGA7
MRAP
CYC1
ALDH2
RNF11
SULT1A1
DDT
SDHB
CD151
SLC27A1
BCKDHA
C3
LEP
ELOVL6
LTC4S
SPARCL1
RMDN3
MTCH2
SOWAHC
SLC1A5
CMPK1
REEP6
NDUFA5
FZD4
DRAM2
MGST3
ATP1B3
RETN
STOM
ESYT1
GHITM
DNAJC15
VEGFB
COQ3
NABP1
CYP4B1
PPM1B
ARAF
COL4A1
IMMT
DHRS7
COL15A1
NMT1
COQ5
LAMA4
AGPAT3
BAZ2A
IDH3A
LIFR
PREB
PTGER3
GPHN
SSPN
SQOR
MTARC2
DLD
ITIH5
CD302
ATL2
GPAT4
LPCAT3
TKT
UQCRC1
CAT
OMD
DLAT
MRPL15
RIOK3
RTN3
CHUK
G3BP2
SDHC
SAMM50
ARL4A
SNCG
COQ9
APLP2
PTCD3
PHLDB1
ENPP2
HSPB8
AIFM1
PPP1R15B
MDH2
COX7B
MYLK
COX8A
DHRS7B
MIGA2
MGLL
RREB1
CMBL
UBC
ATP5PO
PRDX3
DBT
NDUFS3
NKIRAS1
RAB34
CIDEA
UQCRQ
PEX14
COX6A1
DNAJB9
MAP4K3
ANGPT1
UBQLN1
NDUFB7
SLC19A1
ABCB8
SLC66A3
POR
UCP2
UQCR11
GREB1
SLC9A3R1
MYB
ANXA9
IGFBP4
SYBU
NPY1R
PDZK1
NRIP1
MLPH
KRT19
LRIG1
KDM4B
PGR
RHOBTB3
TPD52L1
ELOVL2
RET
TFF1
MAPT
SCNN1A
ABAT
XBP1
CELSR2
MYBL1
MREG
FAM102A
MSMB
RETREG1
ZNF185
SLC19A2
SLC1A4
FHL2
OVOL2
TSKU
ADCY9
RASGRP1
MUC1
KAZN
SLC27A2
FKBP4
CXCL12
TMPRSS3
CBFA2T3
TFF3
UGCG
SLC22A5
WFS1
PTGES
WWC1
ITPK1
TMEM164
ARL3
MED13L
SLC16A1
TJP3
SLC26A2
FCMR
SNX24
TFAP2C
TTC39A
GJA1
PRSS23
OLFM1
RAPGEFL1
ASB13
ABCA3
FRK
DHRS2
AQP3
KCNK15
TGIF2
FOXC1
ELF3
REEP1
PEX11A
PODXL
BAG1
CELSR1
PLAAT3
MPPED2
CLDN7
MYOF
RBBP8
OLFML3
GFRA1
SVIL
DEPTOR
CYP26B1
PAPSS2
SLC1A1
DLC1
JAK2
AFF1
KLK10
P2RY2
BLVRB
CISH
GLA
ADD3
PDLIM3
MINDY1
KRT8
SLC37A1
CALCR
ESRP2
IGF1R
NBL1
SFN
OPN3
ABHD2
AR
SLC39A6
SYT12
MED24
BCL11B
KRT13
KRT15
SLC7A2
LAD1
TUBB2B
TBC1D30
SEC14L2
ENDOD1
HR
RHOD
INPP5F
PPIF
DHRS3
GAB2
UNC119
FKBP5
AMFR
NADSYN1
INHBB
CALB2
CHPT1
MYBBP1A
ELOVL5
DYNLT3
ABLIM1
SOX3
SLC24A3
RAB17
MAST4
KCNK5
ELF1
RPS6KA2
ISG20L2
SYNGR1
SH3BP5
ALDH3B1
THSD4
CLIC3
NXT1
NAV2
RRP12
ADCY1
MICB
AKAP1
ASS1
GPER1
LLGL2
AGR2
DNAJC12
TSPAN13
PKP3
SERPINA3
GJB3
PRLR
SERPINA5
IMPA2
EMP2
DLG5
PCP4
NAB2
LSR
CACNA2D2
CA2
ASCL1
ACOX2
PERP
UGDH
KLK11
PLAC1
DCXR
HOMER2
GAL
IGSF1
S100A9
SLC29A1
KIF20A
DNAJC1
TPSAB1
GFUS
FGFR3
GALE
BATF
MAPK13
MEST
JAK1
CYP4F11
CPE
XRCC3
CXCL14
SCUBE2
TRIM29
UNC13B
LAMC2
SLC2A8
PLXNB1
PRKAR2B
HSPA4L
TFPI2
SERPINA1
TNNC1
HMGCS2
ALDH3A2
IDH2
SORD
MDK
RABEP1
SNX10
METTL3
COX6C
ST14
MOCS2
NMU
TH
RNASEH2A
CHST8
CKB
LTF
PTPN6
ATP2B4
ST6GALNAC2
KLK3
KLK2
ACSL3
PIAS1
CAMKK2
NKX3-1
TMPRSS2
APPBP2
CENPN
BMPR1B
MAF
FADS1
SPCS3
INSIG1
NGLY1
UBE2J1
ELK4
ABCC4
ALDH1A3
AZGP1
DBI
DHCR24
STK39
B2M
MAP7
HERC3
PGM3
ELL2
UAP1
SEC24D
LMAN1
INPP4B
SELENOP
ITGAV
MAK
SPDEF
PLPP1
STEAP4
GUCY1A1
SRP19
CCND3
IQGAP2
RAB4A
SMS
ZMIZ1
MERTK
HPGD
GNAI3
SRF
SLC38A2
ARID5B
CDC14B
XRCC5
GPD1L
ACTN1
RPS6KA3
TMEM50A
ADAMTS1
NCOA4
PTK2B
CDK6
HSD17B14
VAPA
XRCC6
MYL12A
UBE2I
PTPN21
AKT1
PA2G4
ACTA1
TNNI2
MYL1
TNNC2
MYH3
MYLPF
TNNT3
TNNT2
CASQ2
ACTC1
MYOM1
MYL4
MYBPH
MYH7
MYH8
ACTN2
TNNI1
CRYAB
SGCG
HRC
TNNT1
DES
MYOZ1
RYR1
CSRP3
ADAM12
ATP2A1
CKM
MYOM2
MYL6B
TPM2
MYL2
CKMT2
MYH1
FLII
FXYD1
TPM3
CHRNB1
SPEG
FHL1
ACTN3
TCAP
MYL3
LDB3
COX6A2
FABP3
MYL7
ITGB5
CHRNA1
COL3A1
KCNH1
GJA5
MYF6
MYH2
MAPK12
MYOG
MYH4
AEBP1
MEF2C
NOS1
CNN3
IGFBP7
CACNA1H
CACNG1
MB
SCHIP1
MEF2D
SMTN
HSPB2
SGCA
BDKRB2
COX7A1
COL4A2
PLXNB2
CTF1
KCNH2
AGRN
MYO1C
SIRT2
SGCD
VIPR1
FGF2
FKBP1B
TEAD4
CASQ1
KLF5
PDLIM7
TAGLN
RIT1
MEF2A
ANKRD2
AKT2
LAMA2
DENND2B
IFRD1
NCAM1
SYNGR2
PICK1
COL6A3
DMPK
MYH11
IGF1
FST
PVALB
PTP4A3
ITGB1
ACHE
CHRNG
PKIA
ATP6AP1
ACSL1
COL1A1
MRAS
PDE4DIP
AGL
GABARAPL2
CAV3
LPIN1
CDH13
NQO1
PRNP
DAPK2
LSP1
SLC6A8
EIF4A2
SH2B1
MYBPC3
SORBS3
PC
GNAO1
CFD
RB1
PTGIS
MAPRE3
OCEL1
SH3BGR
TSC2
CAMK2B
EPHB3
APLNR
ITGB4
SOD3
FOXO4
EFS
PFKM
COL6A2
KIFC3
SPARC
SLN
APOD
ARCN1
TMED10
COPB2
RAB14
COPB1
LAMP2
COPE
AP3S1
BET1
CLCN3
AP2S1
CLTC
AP2M1
RER1
ARF1
OCRL
ICA1
MON2
ARFGEF2
NAPG
TMX1
SCAMP1
SH3GL2
RAB2A
COG2
VAMP3
ERGIC3
DOP1A
VAMP4
VPS4B
NAPA
GNAS
STX7
SEC22B
VPS45
STX16
YKT6
SNX2
CLTA
CLN5
M6PR
SGMS1
USO1
YIPF6
ARFIP1
ANP32E
TSPAN8
SCRN1
SEC31A
VAMP7
SCAMP3
AP2B1
RAB22A
AP3B1
ATP6V1H
GBF1
CAV2
ATP1A1
BNIP3
ZW10
GALC
ADAM10
RAB5A
GOLGA4
AP1G1
MAPK1
GOSR2
STAM
SNAP23
ATP6V1B1
STX12
CD63
TOM1L1
ARFGAP3
RAB9A
CTSC
MX1
ISG15
OAS1
IFIT3
IFI44
IFI35
IRF7
RSAD2
IFI44L
IFITM1
IFI27
OASL
EIF2AK2
SP110
DDX60
UBE2L6
USP18
PSMB8
BST2
LGALS3BP
ADAR
GBP2
PSMB9
HERC6
SAMD9
RTP4
SAMD9L
LY6E
IFITM2
HELZ2
TRIM21
PARP14
TRIM26
PARP12
NMI
RNF31
HLA-C
TRIM14
TDRD7
DHX58
PARP9
PNPT1
TRIM25
PSME1
WARS1
EPSTI1
UBA7
PSME2
TRIM5
C1S
LAP3
LAMP3
GBP4
NCOA7
TMEM140
CD74
GMPR
PSMA3
PROCR
IFI30
IRF2
IL15
CNP
TENT5A
CMTR1
CD47
LPAR6
MOV10
SLC25A28
SELL
TRAFD1
BATF2
NUB1
OGFR
MVB12A
IFIT1
OAS2
MX2
OAS3
XAF1
IRF8
IL10RA
PLA2G4A
NLRC5
IDO1
PSMB10
ITGB7
SAMHD1
FCGR1A
MARCHF1
HLA-DMA
VCAM1
CD274
CIITA
SELP
GPR18
FPR1
SERPING1
RNF213
PELI1
CFB
CD86
HLA-DQA1
SPPL2A
FGL2
SECTM1
CD40
HLA-DRB1
GBP6
LCP2
HLA-G
RIPK1
KLRK1
UPP1
PSMB2
EIF4E3
VAMP8
[truncated: 2,390 more rows]

## Sheet: Supplementary Table 3
Supplementary Table 3. PCR primers, qPCR primers and siRNA.
Name	Forward Primer （5’-3’）	Reverse Primer （5’-3’）
CTSW (PCR&qPCR)	TGAGCAACTTGTGGGTTCTAGG	CAGTCAGTGCCATGCCGGT
siControl	UUCUCCGAACGUGUCACGUTT	ACGUGACACGUUCGGAGAATT
siKLF5-1	CCCUGCCAGUUAACUCACAAA	UUUGUGAGUUAACUGGCAGGG
siKLF5-2	CCUAUAAUUCCAGAGCAUAAA	UUUAUGCUCUGGAAUUAUAGG
Column	Annotation
Name	Name of primers or siRNAs
Forward Primer	Forward sequence (5'-3')
Reverse Primer	Reverse sequence (5'-3')
											pass
											pass
											pass
											pass

## Sheet: Supplementary Table 4
Supplementary Table 4. EMSA probe sequence.
Name	Sequence
rs658524A_F_biotin	TTCTCCAGCCCCACCCTCACACCGT
rs658524A_R_biotin	ACGGTGTGAGGGTGGGGCTGGAGAA
rs658524A_F	TTCTCCAGCCCCACCCTCACACCGT
rs658524A_R	ACGGTGTGAGGGTGGGGCTGGAGAA
rs658524G_F_biotin	TTCTCCAGCCCCGCCCTCACACCGT
rs658524G_R_biotin	ACGGTGTGAGGGCGGGGCTGGAGAA
rs658524G_F	TTCTCCAGCCCCGCCCTCACACCGT
rs658524G_R	ACGGTGTGAGGGCGGGGCTGGAGAA
rs4947311T_F_biotin	CCCCTTAGTCCCTGCCACCCTGTCA
rs4947311T_R_biotin	TGACAGGGTGGCAGGGACTAAGGGG
rs4947311T_F	CCCCTTAGTCCCTGCCACCCTGTCA
rs4947311T_R	TGACAGGGTGGCAGGGACTAAGGGG
rs4947311C_F_biotin	CCCCTTAGTCCCCGCCACCCTGTCA
rs4947311C_R_biotin	TGACAGGGTGGCGGGGACTAAGGGG
rs4947311C_F	CCCCTTAGTCCCCGCCACCCTGTCA
rs4947311C_R	TGACAGGGTGGCGGGGACTAAGGGG
rs2240191G_F_biotin	GAGGAAGCCTCAGCCAAAGCCTCCA
rs2240191G_R_biotin	TGGAGGCTTTGGCTGAGGCTTCCTC
rs2240191G_F	GAGGAAGCCTCAGCCAAAGCCTCCA
rs2240191G_R	TGGAGGCTTTGGCTGAGGCTTCCTC
rs2240191T_F_biotin	GAGGAAGCCTCATCCAAAGCCTCCA
rs2240191T_R_biotin	TGGAGGCTTTGGATGAGGCTTCCTC
rs2240191T_F	GAGGAAGCCTCATCCAAAGCCTCCA
rs2240191T_R	TGGAGGCTTTGGATGAGGCTTCCTC
rs309483G_F_biotin	CGTGTTCATCCCGTCCCCTAGGCAG
rs309483G_R_biotin	CTGCCTAGGGGACGGGATGAACACG
rs309483G_F	CGTGTTCATCCCGTCCCCTAGGCAG
rs309483G_R	CTGCCTAGGGGACGGGATGAACACG
rs309483A_F_biotin	CGTGTTCATCCCATCCCCTAGGCAG
rs309483A_R_biotin	CTGCCTAGGGGATGGGATGAACACG
rs309483A_F	CGTGTTCATCCCATCCCCTAGGCAG
rs309483A_R	CTGCCTAGGGGATGGGATGAACACG
Column	Annotation
Name	Name of EMSA probes
Sequence	Sequence of EMSA probes

## Sheet: Supplementary Table 5
Supplementary Table 5. ACGEJ-gain/-loss eQTLs and eGenes.
eQTL	rsID	ref	alt	egene	eigenMT_BH_corr_pvalue	matrixEqtl_beta	lmer_genotype_beta	lmer_Interaction_term_beta	lmer_ANOVA_Chisq	lmer_ANOVA_pval	lmer_Interaction_term_dpval	condition
5_80072751	rs1679091	A	T	ENSG00000131730	0.00748815	1.36383	-0.304882	0.432946	10.8732	0.000975648	0.000999001	loss
8_144755782	rs12679494	G	A	ENSG00000158106	0.00147072	1.94797	0.256011	-0.66148	19.1804	1.18926e-05	0.000999001	loss
19_49559011	rs60722428	T	C	ENSG00000221916	0.00224367	-2.1425	0.420696	-0.855157	16.7232	4.32481e-05	0.000999001	loss
1_11487228	rs1423367543	A	T	ENSG00000225602	0.000123779	4.5505	0.440124	-0.940221	8.33367	0.00389169	0.000999001	loss
17_15338426	rs75586849	A	C	ENSG00000233966	0.000798806	-4.3061	-0.37843	1.21831	15.7681	7.16004e-05	0.000999001	loss
1_72014193	rs12727814	G	A	ENSG00000235079	0.00381869	1.89629	0.228253	-0.608998	12.9339	0.000322686	0.000999001	loss
8_82020420	rs5892755	CA	C	ENSG00000243951	0.00238563	-2.12977	0.528358	-0.76935	16.3677	5.21659e-05	0.000999001	loss
14_92847734	rs4357864	A	G	ENSG00000066455	0.00679288	1.44341	-0.205826	0.516622	13.2133	0.000277972	0.000999001	loss
17_65713607	rs1491174977	TAC	T	ENSG00000266473	0.00176432	2.06002	-0.428104	0.625332	14.698	0.000126178	0.000999001	loss
19_8865564	rs148286254	T	TA	ENSG00000269386	0.00212427	2.81682	-0.830687	1.11032	18.0912	2.10567e-05	0.000999001	loss
7_129472342	rs60708125	ACT	A	ENSG00000273329	0.000757039	3.48521	0.665967	-0.969508	15.7202	7.34369e-05	0.000999001	loss
10_123935381	rs113941548	C	A	ENSG00000107679	0.00401271	-3.39516	-0.373656	1.12785	10.9838	0.000919134	0.000999001	loss
15_31962179	rs200742604	T	TG	ENSG00000169926	0.000330246	-2.75967	-0.410956	0.5936	10.6833	0.00108104	0.000999001	loss
4_160026546	rs2306651	G	A	ENSG00000171497	0.00384134	-2.22947	-0.589583	0.910189	23.7824	1.07863e-06	0.000999001	loss
20_332465	rs76976400	A	G	ENSG00000177732	0.000462514	-2.43869	-0.451412	0.628833	11.5445	0.000679509	0.000999001	loss
22_23447347	rs9612233	C	G	ENSG00000211663	0.00170928	2.32812	-0.818288	0.850913	12.5398	0.000398382	0.001998	loss
20_934003	rs6086607	G	A	ENSG00000088833	0.000241331	-1.80287	-0.179676	0.48177	11.8861	0.00056554	0.001998	loss
2_85289682	rs2702029	G	A	ENSG00000213399	0.00823077	1.69607	0.33802	-0.534579	15.3174	9.08759e-05	0.001998	loss
6_31458508	rs9267293	G	C	ENSG00000232810	0.00106807	3.95944	0.26695	-0.835669	10.2596	0.00135979	0.001998	loss
12_133836443	rs140592226	G	A	ENSG00000232888	0.00942026	-1.34935	-0.153346	0.379451	9.47212	0.00208618	0.001998	loss
10_18504035	rs3068766	T	TTC	ENSG00000260314	0.00075852	2.63538	-0.231457	0.500414	10.0993	0.00148325	0.001998	loss
16_29869176	rs34248724	T	C	ENSG00000260335	0.00400926	1.69968	0.334805	-0.694182	12.4981	0.000407371	0.001998	loss
17_78814197	rs12944497	C	T	ENSG00000260369	0.0047773	1.89838	0.385705	-0.563865	13.2874	0.000267193	0.001998	loss
3_185088942	rs200001035	C	CA	ENSG00000163904	0.00767541	-2.54199	-0.788793	1.19741	14.1436	0.000169369	0.001998	loss
5_108371919	rs4957795	G	A	ENSG00000272523	0.000979314	-3.79578	-0.259765	0.799455	10.4286	0.00124079	0.001998	loss
9_344536	rs398113129	GCTGA	G	ENSG00000275076	0.0018924	-4.2044	-0.531439	0.672975	8.79328	0.00302342	0.001998	loss
3_52267732	rs2267847	G	C	ENSG00000280422	0.000315691	2.61408	0.276336	-0.574668	13.1831	0.000282488	0.001998	loss
9_136573648	rs495464	T	A	ENSG00000281114	2.25355e-05	2.81792	-0.290414	0.648641	15.3813	8.78541e-05	0.001998	loss
1_112029688	rs2800908	C	G	ENSG00000282608	0.0083567	1.90061	0.0881152	-0.584833	12.0549	0.000516577	0.001998	loss
16_74816922	rs143761031	G	GT	ENSG00000168411	0.000192392	-5.40591	-0.778897	1.31558	15.7935	7.0643e-05	0.001998	loss
3_45192973	rs4683068	A	G	ENSG00000144791	0.00509779	-1.83728	-0.26904	0.475613	11.5281	0.000685538	0.001998	loss
7_129599468	rs1466959976	G	C	ENSG00000146842	0.00251369	-3.36038	-0.510656	0.874615	11.4465	0.000716291	0.001998	loss
4_147036715	rs149014933	T	C	ENSG00000151612	0.00208109	5.84692	-0.578822	1.07027	10.4311	0.00123913	0.001998	loss
3_183586005	rs3749446	C	T	ENSG00000172578	0.000495106	2.38964	0.178276	-0.469932	8.46804	0.0036144	0.001998	loss
3_115125320	rs11922004	C	T	ENSG00000181722	0.00596768	-0.932149	-0.128587	0.293026	10.3615	0.00128673	0.001998	loss
7_942734	rs10951020	A	G	ENSG00000188191	0.00492847	-1.67492	-0.267591	0.50432	12.4783	0.0004117	0.001998	loss
6_32551951	rs67187877	GCC	G	ENSG00000204256	0.00296519	-5.85079	-0.235957	0.923534	10.8399	0.000993383	0.001998	loss
19_58601981	rs889158	A	G	ENSG00000083807	0.00257641	-2.21474	-0.346025	0.643185	12.6266	0.000380291	0.001998	loss
1_85581281	rs10747316	G	A	ENSG00000055732	0.0064045	1.96741	0.22686	-0.57521	10.1667	0.00143001	0.002997	loss
14_92039162	rs148992749	GA	G	ENSG00000221102	0.00203375	2.30883	-0.377108	0.566062	11.5875	0.000663952	0.002997	loss
X_53187670	rs2004769	T	C	ENSG00000227329	0.00462814	1.79377	-0.349086	0.471815	8.69944	0.00318307	0.002997	loss
20_36917879	rs6024603	T	A	ENSG00000231307	0.000317089	-3.8799	0.428952	-1.01379	12.1156	0.000500027	0.002997	loss
2_95540188	rs11893788	G	C	ENSG00000233757	0.00182837	-2.61144	-0.313685	0.728474	10.3079	0.0013246	0.002997	loss
22_20729417	rs370496145	T	TA	ENSG00000236499	0.000343934	-3.55952	-0.533752	1.20246	12.8123	0.000344349	0.002997	loss
14_75932497	rs17183622	T	C	ENSG00000242951	0.00248856	-2.80838	0.175007	-0.620363	7.87828	0.0050032	0.002997	loss
4_11411950	rs224459	C	T	ENSG00000250896	0.000982632	-2.31296	-0.254896	0.472305	9.26275	0.00233862	0.002997	loss
4_9968455	rs142270169	A	AAAC	ENSG00000264931	0.000407908	4.04	-0.504013	0.770712	10.165	0.00143129	0.002997	loss
19_22123382	rs77684496	C	A	ENSG00000268705	0.00889519	-2.70507	-0.816948	0.932001	9.80785	0.00173768	0.002997	loss
5_36683269	rs10941313	C	T	ENSG00000271378	0.00259933	-2.51832	0.398966	-0.752319	11.6999	0.00062505	0.002997	loss
3_49086221	rs1193026685	C	CA	ENSG00000274888	0.000241529	2.88168	-0.424362	0.530553	10.7126	0.00106407	0.002997	loss
17_74064535	rs200916536	T	TG	ENSG00000278261	0.00637193	-2.42493	-0.466213	0.975512	14.3584	0.000151103	0.002997	loss
5_114694941	rs269502	G	T	ENSG00000280329	0.00489275	-2.84257	0.501787	-0.690521	9.76584	0.00177785	0.002997	loss
16_24712848	rs12708663	T	C	ENSG00000122257	0.000711303	-3.92885	0.365452	-0.925259	12.78	0.000350354	0.002997	loss
10_88168089	rs141121668	TAC	T	ENSG00000122367	0.00104938	-2.32643	0.163237	-0.567516	8.50312	0.00354537	0.002997	loss
2_70668482	rs12328204	C	G	ENSG00000179818	0.00132789	-1.86741	-0.294021	0.386669	9.81835	0.00172779	0.002997	loss
11_78180810	rs1858787007	C	CAG	ENSG00000188997	0.00365392	-3.85206	0.288289	-0.973146	11.7819	0.000598088	0.002997	loss
12_31906672	rs10844004	G	T	ENSG00000201228	0.00108606	-2.21206	-0.285063	0.542198	7.97032	0.00475505	0.002997	loss
10_47968101	rs61843922	T	G	ENSG00000204152	0.0036148	2.64205	-0.352411	0.771731	10.9023	0.000960427	0.002997	loss
11_130084507	rs688874	G	A	ENSG00000084234	0.000189701	-2.49259	-0.219918	0.49787	10.099	0.00148351	0.002997	loss
19_54292394	rs540390721	C	CT	ENSG00000170892	0.000183601	-3.2494	-0.426087	0.980631	9.07559	0.00259044	0.003996	loss
11_90176911	rs11019025	A	C	ENSG00000214391	0.00451647	2.56968	0.331467	-0.619426	8.92676	0.00281022	0.003996	loss
6_106092094	rs970496799	G	GA	ENSG00000219088	0.000119848	3.29285	-0.421289	0.794773	7.43098	0.00641104	0.003996	loss
7_98873982	rs141067475	AT	A	ENSG00000224448	0.00516066	-4.12169	-0.148877	0.829419	6.8707	0.00876204	0.003996	loss
1_37017450	rs10908305	G	T	ENSG00000231849	0.00852446	-2.22546	0.396859	-0.614342	10.195	0.00140819	0.003996	loss
2_129084062	rs35309590	G	GT	ENSG00000232101	0.00468741	2.58329	0.524396	-0.766983	13.6517	0.000220042	0.003996	loss
21_45909889	rs796199714	G	GT	ENSG00000232124	0.00365234	-3.53363	0.531609	-0.774113	8.92339	0.00281542	0.003996	loss
5_21084858	rs78139637	T	C	ENSG00000233974	0.00440518	3.75886	-0.579673	0.852371	10.2334	0.00137917	0.003996	loss
12_67418104	rs774387	A	G	ENSG00000237766	3.5593e-05	-2.39914	0.292089	-0.552104	10.3075	0.00132488	0.003996	loss
13_72362075	rs17252647	G	C	ENSG00000237816	0.00430327	-2.08809	0.362002	-0.637321	9.65357	0.00188984	0.003996	loss
19_36411111	rs377138689	G	T	ENSG00000239382	0.00122032	4.34839	0.441088	-0.772627	5.97528	0.0145078	0.003996	loss
11_78011570	rs7130514	A	C	ENSG00000241782	0.00261726	-2.1432	-0.356324	0.402175	6.83772	0.00892527	0.003996	loss
13_79494040	rs9593362	G	C	ENSG00000252496	0.0056925	2.03415	0.387459	-0.561419	7.12419	0.00760508	0.003996	loss
16_58489364	rs11643753	C	A	ENSG00000260865	0.000344002	-2.60434	0.402665	-0.696037	13.5495	0.00023235	0.003996	loss
17_75603355	rs7211599	T	C	ENSG00000267016	0.00169841	2.18824	-0.282723	0.455648	9.57631	0.00197105	0.003996	loss
1_153697650	rs61662468	C	A	ENSG00000272654	0.00369301	4.5058	0.366717	-1.16548	12.3079	0.000451036	0.003996	loss
2_99426708	rs77163068	C	G	ENSG00000273045	0.00728046	-4.02079	-0.698475	1.09971	11.97	0.000540635	0.003996	loss
9_97263941	rs117995826	T	C	ENSG00000165140	0.00609188	-1.82245	-0.317298	0.485392	6.66052	0.00985722	0.003996	loss
6_26285683	rs2393593	T	C	ENSG00000278272	0.00223618	-2.38795	-0.50974	0.572143	11.198	0.000818848	0.003996	loss
1_149778201	rs199702048	A	AAGG	ENSG00000150337	0.0032841	2.1032	0.361551	-0.523404	7.76724	0.00532023	0.003996	loss
2_198054741	rs77595792	A	C	ENSG00000115540	0.00210658	-2.69587	0.549992	-0.695127	10.5424	0.00116664	0.003996	loss
15_43560240	rs4924711	A	C	ENSG00000168806	0.000570464	-4.60552	-0.351884	0.845913	8.94254	0.00278605	0.003996	loss
16_21711088	rs215888	T	A	ENSG00000197006	0.000241396	-2.49368	0.347563	-0.610353	10.7137	0.00106342	0.003996	loss
3_122782692	rs12634785	C	T	ENSG00000206527	0.00195827	1.78689	0.313895	-0.36284	7.83365	0.00512824	0.003996	loss
2_85970703	rs13430978	C	T	ENSG00000208772	0.00241897	-1.75832	-0.295039	0.528219	9.5407	0.00200965	0.003996	loss
17_6956740	rs77657900	T	C	ENSG00000132535	0.00158403	3.70769	0.18533	-0.754962	7.20346	0.0072763	0.004995	loss
1_16837660	rs1553174605	T	TTTCC	ENSG00000157191	0.00367045	-2.52099	0.223462	-0.611291	7.27504	0.00699192	0.004995	loss
14_106822766	rs3070146	T	TGA	ENSG00000225698	0.00233864	3.03468	-0.363593	0.774208	9.69054	0.00185219	0.004995	loss
2_3459656	rs4635556	C	G	ENSG00000226649	0.000530883	-2.32665	0.389938	-0.577932	12.3181	0.000448576	0.004995	loss
19_58668553	rs12461356	T	C	ENSG00000232098	0.00157116	2.60039	0.502143	-0.508751	8.29067	0.00398494	0.004995	loss
1_31681547	rs12036862	T	G	ENSG00000235790	0.00348558	-1.84925	-0.262754	0.504297	9.37722	0.00219698	0.004995	loss
22_23938695	rs75175995	A	G	ENSG00000099958	0.00643618	-2.43646	-0.32916	0.739304	8.82193	0.00297632	0.004995	loss
16_22122647	rs545517477	C	CT	ENSG00000248124	0.00571646	-3.8288	0.166498	-0.955449	7.93319	0.00485362	0.004995	loss
16_30354807	rs140267006	G	C	ENSG00000250616	0.000198751	5.98191	-0.213515	0.868448	7.61649	0.00578369	0.004995	loss
5_669388	rs145649492	TGGTGAGCCC	T	ENSG00000250848	0.00487556	-1.55522	0.299489	-0.412108	8.20286	0.00418244	0.004995	loss
15_66501794	rs72744502	G	T	ENSG00000259924	0.00295062	2.61634	-0.317933	0.787748	10.9245	0.000949006	0.004995	loss
17_41831443	rs17881550	G	GC	ENSG00000260793	0.00510261	-1.79926	-0.433199	0.474567	7.07522	0.00781572	0.004995	loss
17_18664378	rs11078420	C	G	ENSG00000266311	0.000726879	3.45053	0.509316	-0.599624	8.05507	0.00453764	0.004995	loss
18_39663450	rs61644636	G	A	ENSG00000267088	0.00736375	4.27899	-0.343845	0.957785	7.82608	0.00514977	0.004995	loss
17_66368582	rs2008326	A	G	ENSG00000267461	0.000742826	-2.62944	0.166948	-0.411753	7.74186	0.00539552	0.004995	loss
18_47443185	rs4939916	A	C	ENSG00000267591	0.00422948	-1.87765	0.479959	-0.610694	11.9834	0.000536765	0.004995	loss
3_184115474	rs62847361	A	AT	ENSG00000273403	0.000391843	2.81565	0.141848	-0.622867	10.1795	0.0014201	0.004995	loss
6_81165944	rs778407170	G	GA	ENSG00000279022	0.00173857	-3.16569	-0.388576	0.600752	8.57037	0.00341678	0.004995	loss
3_52430526	rs12163565	A	G	ENSG00000114854	0.00184052	2.05013	0.492808	-0.717742	13.3543	0.000257835	0.004995	loss
5_140591702	rs652435	A	G	ENSG00000120328	0.00193596	-2.58268	-0.278742	0.432159	8.25231	0.00407003	0.004995	loss
12_2173464	rs2238011	A	T	ENSG00000151067	0.000526987	1.86891	0.32862	-0.510864	10.1279	0.00146041	0.004995	loss
4_39929842	rs117122657	T	A	ENSG00000134962	0.00209604	-3.13163	0.432056	-0.97044	12.4231	0.000424053	0.004995	loss
6_149663180	rs141280794	A	AT	ENSG00000178199	0.0061473	1.33796	0.188104	-0.496476	9.64686	0.00189676	0.004995	loss
1_24530246	rs17184658	C	G	ENSG00000179163	0.00209249	-2.38745	-0.520643	0.629469	7.97204	0.00475053	0.004995	loss
1_235175200	rs72754184	G	A	ENSG00000152904	0.00761888	-2.56838	-0.424401	0.644669	7.96261	0.00477536	0.004995	loss
6_149151485	rs9390614	A	G	ENSG00000055208	0.00720225	1.83977	-0.231089	0.463926	7.43936	0.00638127	0.00599401	loss
16_4202742	rs11645792	T	G	ENSG00000005339	0.000648003	-2.85726	0.615982	-0.820497	10.1601	0.00143515	0.00599401	loss
6_25666814	rs56026359	T	C	ENSG00000217159	0.00308215	2.6182	-0.477721	0.782436	10.9333	0.000944519	0.00599401	loss
21_44090517	rs2058436632	CATACAT	C	ENSG00000160199	0.00643467	1.85328	0.140328	-0.471743	9.55749	0.00199135	0.00599401	loss
17_62086938	rs12602435	T	G	ENSG00000256525	5.33492e-05	2.90305	0.230443	-0.668608	11.2572	0.000793145	0.00599401	loss
3_71761795	rs1553664404	G	GC	ENSG00000163412	0.000318519	2.86405	0.263	-0.537869	10.0672	0.00150931	0.00599401	loss
1_23210282	rs309483	A	G	ENSG00000261326	3.68065e-05	-2.76123	0.27942	-0.575317	11.7675	0.000602728	0.00599401	loss
17_7913306	rs201897109	G	GA	ENSG00000263809	0.00365089	3.32233	0.472112	-0.952663	12.9421	0.000321269	0.00599401	loss
18_33027872	rs8087607	G	C	ENSG00000274400	0.00105124	-2.10749	0.165241	-0.421589	7.74348	0.00539069	0.00599401	loss
15_34970673	rs4923735	T	C	ENSG00000279092	0.00113153	2.49589	0.284302	-0.483213	9.77819	0.00176594	0.00599401	loss
19_502308	rs896850133	C	CT	ENSG00000282051	0.000333891	4.28253	-0.386419	0.770461	7.57242	0.00592681	0.00599401	loss
19_50004631	rs2946844	C	T	ENSG00000010361	0.000600651	-4.48998	-0.34729	0.679894	6.24854	0.0124296	0.00599401	loss
5_140905029	rs3805691	T	C	ENSG00000113205	0.00168393	2.33229	0.405052	-0.58019	10.5405	0.00116789	0.00599401	loss
5_176262375	rs80203582	G	C	ENSG00000048162	0.00208032	-3.18308	0.195083	-0.471732	5.54269	0.018558	0.00599401	loss
8_82249349	rs34260302	C	CT	ENSG00000147588	6.79703e-05	2.43923	0.292977	-0.388932	9.68977	0.00185297	0.00599401	loss
16_86675873	rs60296043	G	GCCAATCAAAGCTCAGCTGCATCAA	ENSG00000176678	0.000714144	3.33973	0.302597	-0.59761	10.6398	0.00110677	0.00599401	loss
17_7663728	rs7225101	A	T	ENSG00000178921	0.000323438	-2.6942	0.465249	-0.736338	12.5189	0.000402859	0.00599401	loss
15_91329232	rs2097626	C	T	ENSG00000196547	0.00427084	2.59935	0.300833	-0.709114	10.8349	0.000996054	0.00599401	loss
19_7184762	rs891088	G	A	ENSG00000198723	0.000360902	2.68522	-0.259286	0.639631	7.56461	0.00595257	0.00599401	loss
10_125971993	rs12411855	A	G	ENSG00000199466	0.000484125	-5.10208	0.698881	-1.16375	12.2092	0.000475532	0.00599401	loss
15_51716955	rs73397567	G	A	ENSG00000081014	0.0061249	-2.29312	-0.567631	0.640959	9.57703	0.00197026	0.00599401	loss
1_11782506	rs34219540	T	C	ENSG00000207451	0.00687547	1.91474	-0.245399	0.427873	8.01845	0.00463032	0.00599401	loss
12_65936691	rs79292038	A	G	ENSG00000174106	0.00593844	4.3153	0.53347	-1.17845	11.4711	0.000706883	0.00699301	loss
3_133995065	rs4384926	A	G	ENSG00000174611	0.00272701	1.74358	-0.571649	0.475518	7.63435	0.00572672	0.00699301	loss
7_73223371	rs35298530	G	GC	ENSG00000071462	0.00168507	-2.102	0.191679	-0.501715	9.34404	0.00223712	0.00699301	loss
19_7804730	rs11465427	C	T	ENSG00000076826	0.00214986	-1.38972	0.153222	-0.333692	10.113	0.00147228	0.00699301	loss
1_25373716	rs61333575	T	C	ENSG00000224183	0.00715782	1.9835	0.355174	-0.487564	9.22168	0.00239166	0.00699301	loss
21_46562024	rs2838790	T	C	ENSG00000224574	0.000967609	-1.70977	-0.293251	0.410713	10.3744	0.00127774	0.00699301	loss
2_198530257	rs1574754490	TAC	T	ENSG00000236977	0.00166778	-1.61971	-0.0188538	0.470469	6.11463	0.0134068	0.00699301	loss
6_29523676	rs8337	C	G	ENSG00000239257	0.00697412	3.7015	0.869441	-1.26896	10.3631	0.00128561	0.00699301	loss
14_96342343	rs1957117	A	G	ENSG00000258412	0.00250194	1.61032	-0.246031	0.411416	9.48471	0.00207191	0.00699301	loss
20_5937175	rs236117	T	G	ENSG00000101311	7.79979e-06	-6.09378	0.766412	-0.881827	10.3012	0.0013294	0.00699301	loss
3_48196368	rs34516471	A	AT	ENSG00000164045	0.00333973	1.48004	-0.174418	0.470381	10.4715	0.00121229	0.00699301	loss
14_97056030	rs10139923	G	T	ENSG00000280070	0.00587723	-1.85863	0.072198	-0.579451	11.4226	0.000725578	0.00699301	loss
X_48648697	rs1179079415	C	CA	ENSG00000068438	0.00502855	3.38558	0.51588	-0.999337	9.5376	0.00201305	0.00699301	loss
1_156343692	rs2842854	T	C	ENSG00000116586	0.000653784	-2.80495	-0.632068	0.944069	12.3858	0.000432618	0.00699301	loss
14_52477477	rs2282345	C	A	ENSG00000125384	0.000858231	3.67002	0.117139	-0.634733	8.62831	0.00330979	0.00699301	loss
9_6602998	rs7030910	C	T	ENSG00000137033	0.000122051	2.03796	0.434328	-0.414766	9.83352	0.0017136	0.00699301	loss
1_26909765	rs6598858	T	C	ENSG00000142684	0.00203288	-2.76243	-0.256423	0.538208	7.91901	0.00489179	0.00699301	loss
1_244876199	rs117180039	G	A	ENSG00000179397	0.00474782	-3.40602	-0.418742	0.855738	9.90658	0.00164689	0.00699301	loss
1_224777288	rs16849895	A	G	ENSG00000185842	0.00182099	-2.32632	0.289986	-0.488502	11.6085	0.00065651	0.00699301	loss
19_5464707	rs4807767	A	G	ENSG00000187650	0.00205863	-2.03875	0.403866	-0.378593	6.8629	0.00880036	0.00699301	loss
10_15638751	rs1057969	A	G	ENSG00000077943	2.84531e-05	-1.92279	0.356607	-0.346583	9.18156	0.00244466	0.00699301	loss
7_73234962	rs4717819	G	A	ENSG00000189143	0.000341033	2.69459	-0.449128	0.410468	9.0558	0.00261862	0.00699301	loss
12_40359942	rs4768205	T	G	ENSG00000199571	0.00092979	2.57267	-0.400624	0.700772	9.29228	0.00230122	0.00699301	loss
11_2542277	rs965470703	G	GT	ENSG00000070985	0.0069349	4.26185	-0.800094	1.04493	9.4959	0.00205932	0.00799201	loss
22_40073482	rs527928921	T	TG	ENSG00000228599	0.00821288	-4.01599	0.511446	-0.804726	6.63248	0.0100136	0.00799201	loss
1_156143902	rs369211667	C	CA	ENSG00000160781	0.00759612	-2.87042	0.306813	-0.812387	7.17605	0.00738831	0.00799201	loss
6_13234754	rs370560421	G	GA	ENSG00000237786	0.000632353	3.72352	0.544255	-0.749648	9.37965	0.00219408	0.00799201	loss
2_18339487	rs34241112	CTG	C	ENSG00000240857	0.00456004	1.8315	-0.305568	0.520136	7.95695	0.00479032	0.00799201	loss
17_47519174	rs9913079	T	C	ENSG00000250751	0.00185093	2.26701	0.195485	-0.512366	10.0642	0.0015118	0.00799201	loss
1_206781337	rs6674830	C	T	ENSG00000266028	0.000767304	-2.11172	0.582003	-0.525813	8.98078	0.00272834	0.00799201	loss
2_179786289	rs199857196	G	GT	ENSG00000270277	0.00164194	-3.81253	-0.536553	0.868215	9.04962	0.0026275	0.00799201	loss
16_57662767	rs76652341	T	A	ENSG00000276166	0.00042693	-2.79659	-0.433259	0.693539	11.1186	0.000854673	0.00799201	loss
1_87701875	rs12135661	A	G	ENSG00000280842	0.00482236	-2.30419	-0.282782	0.659096	8.51158	0.00352893	0.00799201	loss
6_42301027	rs60681890	A	G	ENSG00000124659	0.00883642	3.66602	-0.333031	0.728682	7.44224	0.00637105	0.00799201	loss
15_37429248	rs2701511	C	G	ENSG00000134138	0.000201142	2.44109	0.193111	-0.391925	7.63359	0.00572911	0.00799201	loss
7_44969691	rs9791798	T	C	ENSG00000136271	0.000365055	4.16938	0.302907	-0.745465	6.74813	0.00938459	0.00799201	loss
11_109865050	rs4754419	C	T	ENSG00000137710	0.00298483	1.52462	-0.309263	0.442623	10.0576	0.00151719	0.00799201	loss
2_37026719	rs72867896	C	G	ENSG00000152133	0.00318028	1.95344	0.250289	-0.456579	6.53791	0.0105599	0.00799201	loss
10_102051763	rs11190456	C	T	ENSG00000196072	0.00546006	-2.57742	-0.550254	0.672607	7.29349	0.00692048	0.00799201	loss
1_36807452	rs3795499	A	G	ENSG00000119535	0.00379559	-1.95945	-0.402229	0.531977	7.41785	0.00645798	0.00899101	loss
2_160543357	rs191480008	T	C	ENSG00000054219	0.00698798	-4.74449	0.250604	-0.52347	4.83183	0.027939	0.00899101	loss
12_6816868	rs115982655	G	A	ENSG00000089693	0.00609777	6.8004	0.258443	-0.889548	5.67181	0.0172397	0.00899101	loss
19_21300462	rs2884554	A	G	ENSG00000240522	0.00910098	2.53578	-0.517261	0.484017	8.52723	0.00349872	0.00899101	loss
3_113193350	rs147499207	C	T	ENSG00000240751	7.9402e-06	-5.32888	-0.293704	0.519128	3.68979	0.0547466	0.00899101	loss
12_12515077	rs10772556	T	C	ENSG00000242405	0.00362997	1.88822	-0.312958	0.439887	6.53098	0.0106012	0.00899101	loss
4_187494414	rs34564266	CA	C	ENSG00000251008	0.00125494	-1.93815	0.314293	-0.435748	9.98827	0.0015754	0.00899101	loss
8_11118983	rs10503418	T	C	ENSG00000255310	0.00454282	1.82344	0.344985	-0.510165	8.50712	0.00353759	0.00899101	loss
16_68694817	rs3118236	C	G	ENSG00000260891	0.00206538	-2.25391	0.154929	-0.597395	8.16753	0.00426469	0.00899101	loss
2_110260123	rs72627486	A	G	ENSG00000264934	1.63308e-05	-3.1875	0.311154	-0.452119	5.5683	0.0182885	0.00899101	loss
8_11106563	rs116953600	T	G	ENSG00000269918	0.00158934	-3.29768	0.283194	-0.608251	7.19029	0.00732992	0.00899101	loss
16_5039328	rs5815223	G	GT	ENSG00000103415	0.00526845	1.7941	-0.32489	0.425345	7.92299	0.00488104	0.00899101	loss
6_26285683	rs2393593	T	C	ENSG00000274290	0.000149552	-2.8501	-0.367413	0.456147	6.85217	0.00885338	0.00899101	loss
6_143840368	rs17072737	A	G	ENSG00000278392	0.00943491	-1.73654	-0.299722	0.484793	8.00248	0.00467133	0.00899101	loss
7_92534024	rs17147408	A	G	ENSG00000105810	0.00231867	4.94668	-0.570412	0.827118	7.32548	0.00679837	0.00899101	loss
10_104336426	rs34377578	C	A	ENSG00000166272	0.00105108	-2.94006	0.37421	-0.547345	5.28231	0.0215432	0.00899101	loss
12_102319027	rs5800492	C	CT	ENSG00000136048	0.0051621	-1.51259	-0.32418	0.419801	8.16406	0.00427286	0.00899101	loss
17_787663	rs35444861	TA	T	ENSG00000179409	0.00294053	3.70435	-0.195609	0.835291	6.07461	0.0137138	0.00899101	loss
12_75447170	rs113247987	TGC	T	ENSG00000180881	0.000607751	4.19979	0.177794	-0.854558	7.34367	0.00672995	0.00899101	loss
7_134373970	rs76672643	C	T	ENSG00000085662	0.000480245	2.37633	0.246838	-0.561247	6.85647	0.0088321	0.00899101	loss
1_156601567	rs386368398	T	TTC	ENSG00000132688	0.00603112	-2.08658	0.390805	-0.516756	6.25888	0.0123572	0.00999001	loss
1_173364432	rs112159072	G	C	ENSG00000231615	0.000103992	-2.14963	-0.281519	0.523318	10.834	0.000996512	0.00999001	loss
22_20773209	rs141883580	A	AT	ENSG00000099937	0.00672977	-3.63431	-0.0898107	0.718018	6.3873	0.011494	0.00999001	loss
1_109783261	rs11102964	C	T	ENSG00000260246	0.00852433	1.78107	-0.204563	0.440167	8.76603	0.00306892	0.00999001	loss
17_38941480	rs535431457	G	GT	ENSG00000264058	0.00402539	-2.54571	0.421657	-0.724992	8.39468	0.0037632	0.00999001	loss
1_144033719	rs2790269	C	T	ENSG00000273825	0.00062261	-2.71185	-0.206811	0.416641	7.03757	0.00798175	0.00999001	loss
21_46949210	rs11089013	T	C	ENSG00000275139	0.000413728	-2.48527	-0.311923	0.447365	8.32419	0.00391206	0.00999001	loss
11_117357135	rs117890210	G	T	ENSG00000276505	0.00191303	-3.46579	-0.244949	0.743199	9.80645	0.00173901	0.00999001	loss
7_150072241	rs11762223	T	C	ENSG00000279536	0.00385492	-1.68701	-0.154292	0.483025	10.4093	0.00125381	0.00999001	loss
7_139962005	rs6979921	G	A	ENSG00000133597	0.00251836	2.29151	-0.301736	0.464057	6.64953	0.00991822	0.00999001	loss
15_68709179	rs6494741	A	C	ENSG00000169018	0.000519814	-2.5965	-0.40144	0.510592	6.90304	0.00860495	0.00999001	loss
2_10153443	rs879927839	C	T	ENSG00000172059	0.00176812	2.87988	0.457769	-0.61664	7.67329	0.00560441	0.00999001	loss
8_145639320	rs736676	C	G	ENSG00000178685	0.00220624	1.63278	0.11824	-0.41687	9.08733	0.00257387	0.00999001	loss
16_30557226	rs13332167	C	T	ENSG00000179965	0.00267212	1.81474	-0.230113	0.410621	8.56735	0.00342244	0.00999001	loss
8_38824251	rs4301415	G	C	ENSG00000077782	0.0073354	-1.2079	0.265634	-0.2691	6.28024	0.0122091	0.00999001	loss
4_155574574	rs75386663	A	G	ENSG00000197410	0.00245845	3.98407	-0.4487	0.98632	10.2053	0.0014004	0.00999001	loss
17_36579129	rs12449741	C	G	ENSG00000199293	0.000892323	-1.99328	-0.40697	0.447645	7.98921	0.0047057	0.00999001	loss
8_97603195	rs78094397	G	A	ENSG00000199732	0.00244052	4.55319	-0.487329	1.076	8.12965	0.00435471	0.00999001	loss
11_1037888	rs6597946	A	G	ENSG00000199785	0.00144547	-2.42675	-0.0471846	0.527706	8.72308	0.00314207	0.00999001	loss
5_64669179	rs201137540	G	A	ENSG00000205644	0.00292791	-6.15473	0.357508	-0.86751	7.60384	0.00582442	0.00999001	loss
14_74352645	rs113486799	C	T	ENSG00000119688	0.00864462	2.48684	0.416681	-0.670958	6.224	0.012603	0.010989	loss
1_161937517	rs2490437	C	T	ENSG00000132185	0.000986509	-1.22588	0.0865053	-0.26982	7.97238	0.00474965	0.010989	loss
19_17044763	rs73016307	C	T	ENSG00000141979	0.00275223	-2.5626	0.484463	-0.583164	7.55859	0.00597247	0.010989	loss
2_234639971	rs28898622	A	G	ENSG00000085978	0.000916134	3.54635	-0.151066	0.802719	8.97018	0.00274422	0.010989	loss
2_101595235	rs1542179	A	G	ENSG00000158435	0.0050723	-1.97692	-0.243259	0.493396	9.90645	0.001647	0.010989	loss
1_162051555	rs1384111590	T	TAG	ENSG00000234211	0.00573215	-1.85973	-0.120973	0.393832	5.42987	0.0197952	0.010989	loss
2_46776543	rs2053900	T	G	ENSG00000239605	0.0059456	-2.80094	-0.422321	0.653714	8.92981	0.00280554	0.010989	loss
3_57729235	rs200885497	A	C	ENSG00000239801	0.00517074	-2.21426	-0.434125	0.738621	7.96386	0.00477205	0.010989	loss
4_99418999	rs6852291	T	C	ENSG00000163116	0.00200564	-2.39046	-0.364589	0.516099	6.60421	0.0101738	0.010989	loss
14_69356393	rs200906456	AG	A	ENSG00000258531	0.0023169	-1.79317	0.0769513	-0.508107	7.64709	0.0056864	0.010989	loss
21_42277689	rs9636977	C	T	ENSG00000263681	0.00749676	1.90442	-0.239099	0.478432	8.15968	0.0042832	0.010989	loss
3_48748050	rs922183846	G	GT	ENSG00000164049	0.00475904	2.7842	0.530685	-0.718498	6.74485	0.00940184	0.010989	loss
14_65574645	rs77652138	T	G	ENSG00000272158	0.00832499	2.36616	0.765828	-0.884073	8.8652	0.00290658	0.010989	loss
19_57429912	rs8101889	G	A	ENSG00000279541	0.00614425	-1.51391	-0.275212	0.343264	7.15825	0.00746202	0.010989	loss
8_95493216	rs34278952	C	CT	ENSG00000280123	0.00190557	1.95897	0.14847	-0.411754	7.63168	0.00573519	0.010989	loss
9_130808444	rs10819341	T	C	ENSG00000106992	6.37127e-05	3.66028	0.254838	-0.558468	7.03395	0.00799787	0.010989	loss
12_56483691	rs10719449	G	GT	ENSG00000111602	0.00417505	3.39272	0.320263	-0.772078	9.15881	0.00247523	0.010989	loss
6_24997462	rs9295642	A	G	ENSG00000168405	9.40458e-05	-2.71444	-0.0149488	0.409244	7.95054	0.00480731	0.010989	loss
1_39043162	rs17540817	A	T	ENSG00000168653	0.00148066	-5.43591	-0.310393	0.670796	9.03324	0.00265114	0.010989	loss
4_154653383	rs35638181	C	CA	ENSG00000137462	0.00177284	2.0948	0.185514	-0.407209	6.32438	0.0119089	0.010989	loss
11_65859118	rs183017131	G	A	ENSG00000173442	0.00259461	3.04652	-0.612605	0.903647	10.5875	0.00113852	0.010989	loss
19_53040080	rs8104854	A	G	ENSG00000197608	0.00183627	-2.79902	0.125146	-0.656175	7.97135	0.00475235	0.010989	loss
X_14582446	rs768523339	G	GA	ENSG00000130150	0.00430816	3.31572	-0.517017	0.758596	7.98111	0.0047268	0.011988	loss
3_12974143	rs2596899	C	T	ENSG00000132182	0.000209759	-1.90229	-0.129625	0.390957	8.25577	0.00406226	0.011988	loss
7_38351975	rs2286693	A	G	ENSG00000010270	0.000425696	2.23508	-0.395895	0.35924	5.74395	0.0165456	0.011988	loss
14_51299339	rs117428504	G	A	ENSG00000100503	0.00247554	-2.56207	0.530064	-0.665558	7.13618	0.0075544	0.011988	loss
3_139055332	rs1385896642	CATCATT	C	ENSG00000214280	0.00219807	3.78161	0.287249	-0.864541	7.13213	0.00757149	0.011988	loss
1_1368408	rs1272384715	CGCTGCCCCTCACCGCCGCTGCCCCTCACCACT	C	ENSG00000223823	0.00407214	3.08213	-0.35639	0.577343	6.06072	0.0138222	0.011988	loss
7_1786949	rs3077247	C	CACAG	ENSG00000230487	0.000112538	2.71282	0.300302	-0.470651	7.8116	0.00519119	0.011988	loss
19_56360203	rs6509964	A	C	ENSG00000160472	0.00064011	-2.05032	-0.206995	0.505328	7.01977	0.00806146	0.011988	loss
9_2515638	rs7042227	G	T	ENSG00000236404	0.00216353	-2.51995	-0.434927	0.445707	9.10017	0.00255586	0.011988	loss
3_128426270	rs12639525	A	G	ENSG00000239483	0.00426239	1.85987	-0.362848	0.521007	9.63063	0.00191359	0.011988	loss
12_50439874	rs10783332	C	T	ENSG00000161791	0.00557452	0.756377	-0.0141313	0.198214	8.3796	0.00379457	0.011988	loss
14_95767380	rs12894609	C	T	ENSG00000240914	0.00278872	1.97535	-0.287731	0.405663	7.35699	0.00668024	0.011988	loss
16_29189158	rs34652864	A	G	ENSG00000260953	0.00144263	1.88437	0.367494	-0.456974	10.6593	0.00109518	0.011988	loss
18_46343959	rs9965018	T	A	ENSG00000265128	0.00082017	2.42203	-0.52103	0.607558	9.68404	0.00185876	0.011988	loss
13_92231886	rs866522800	C	T	ENSG00000274160	0.000812014	-4.66778	-0.421978	1.0718	8.85761	0.00291869	0.011988	loss
17_26503895	rs2048752	C	T	ENSG00000109103	0.0026688	3.96217	-0.621034	1.07535	10.4035	0.00125776	0.011988	loss
2_114116536	rs17043202	T	G	ENSG00000125618	0.00782806	-1.8755	-0.289546	0.47065	6.61994	0.0100843	0.011988	loss
3_38605732	rs7374138	G	C	ENSG00000168356	0.00364003	-3.37979	0.30975	-0.86494	9.65818	0.0018851	0.011988	loss
18_21557166	rs1258132	T	C	ENSG00000141452	0.00906709	2.54135	0.338408	-0.491107	7.01059	0.00810291	0.011988	loss
1_88150110	rs76763222	T	C	ENSG00000143013	0.00412532	1.98778	-0.36403	0.448795	8.1253	0.00436517	0.011988	loss
1_150536180	rs36091799	C	CAAG	ENSG00000143374	0.000156108	-2.35166	-0.100006	0.471248	7.45765	0.00631673	0.011988	loss
1_211728614	rs73075103	C	T	ENSG00000170385	0.000195445	-2.35482	0.371202	-0.606632	7.97164	0.00475159	0.011988	loss
15_45914973	rs625047	A	G	ENSG00000200419	0.00725543	2.49952	-0.309475	0.523622	7.73179	0.00542568	0.011988	loss
12_48752056	rs9788082	A	C	ENSG00000207313	0.00362938	2.586	0.333733	-0.638274	7.64906	0.00568019	0.011988	loss
17_65725984	rs140208150	T	C	ENSG00000207688	0.00171094	-4.19086	-0.510903	0.727702	7.65334	0.00566674	0.011988	loss
2_240478348	rs116649787	T	C	ENSG00000130414	0.000503535	-2.90293	-0.361205	0.60523	8.62165	0.0033219	0.012987	loss
7_131634774	rs10488345	A	C	ENSG00000213261	0.00284186	3.88398	-0.60788	0.659739	7.87872	0.00500199	0.012987	loss
X_154422065	rs12394419	C	A	ENSG00000214827	0.00400842	3.94603	0.106714	0.673981	3.64905	0.0561011	0.012987	loss
13_29071414	rs9508040	C	G	ENSG00000233588	8.88319e-05	-3.02345	-0.443516	0.770707	11.0548	0.000884556	0.012987	loss
4_149284138	rs7696770	G	A	ENSG00000250354	0.00354009	1.64046	0.26503	-0.410924	8.13502	0.00434183	0.012987	loss
13_52664097	rs1955242736	C	CA	ENSG00000253797	0.00232796	2.76329	-0.331139	0.675442	9.42255	0.00214333	0.012987	loss
1_148677147	rs77309154	C	A	ENSG00000263513	0.00219859	-2.10785	0.0512599	-0.443327	6.54053	0.0105444	0.012987	loss
X_48898809	rs60375012	TAC	T	ENSG00000102317	0.00350167	3.4342	0.704352	-0.767897	5.35458	0.0206679	0.012987	loss
18_13642721	rs12326169	T	C	ENSG00000267690	0.00149868	2.33571	0.278269	-0.532066	6.41228	0.0113334	0.012987	loss
17_2732622	rs34674099	C	G	ENSG00000279432	0.000638971	-1.34233	-0.105474	0.303774	6.63203	0.0100161	0.012987	loss
9_139608796	rs117518036	A	G	ENSG00000280496	0.00461043	-0.607814	0.184553	-0.25904	9.85679	0.00169206	0.012987	loss
9_133347080	rs486889	G	A	ENSG00000107130	0.00580842	3.59535	-0.455346	0.671392	7.9097	0.00491705	0.012987	loss
5_133781618	rs328834	G	A	ENSG00000113583	0.00251746	4.68176	-0.278669	0.760101	5.57781	0.0181894	0.012987	loss
8_10848631	rs11995270	C	G	ENSG00000171060	0.00281917	-3.25177	-0.369869	0.61723	8.85842	0.00291739	0.012987	loss
13_73488513	rs970385574	G	GA	ENSG00000204899	0.00237188	-2.21248	0.123344	-0.619704	7.71114	0.00548811	0.012987	loss
7_73233877	rs7804571	A	G	ENSG00000106089	7.44643e-05	1.91427	-0.147988	0.310037	5.23758	0.022104	0.013986	loss
12_51727378	rs17860343	C	T	ENSG00000110925	0.00151267	5.32191	-0.613952	0.986994	7.57147	0.00592994	0.013986	loss
X_2419173	rs188730848	G	A	ENSG00000002586	0.000313738	1.97964	0.395819	-0.402407	8.72415	0.00314022	0.013986	loss
3_68052539	rs6796173	C	T	ENSG00000214552	0.00803435	2.1119	0.359927	-0.506728	6.91726	0.00853676	0.013986	loss
3_113737398	rs16845135	C	T	ENSG00000241490	0.00929902	-4.51959	0.192304	-0.6595	4.32882	0.0374723	0.013986	loss
22_39422220	rs4586739	G	A	ENSG00000244509	0.000309848	2.4389	0.338589	-0.453377	5.9758	0.0145035	0.013986	loss
16_88107821	rs35581146	A	AT	ENSG00000260466	0.00162797	-1.91221	-0.224868	0.395639	6.50902	0.0107329	0.013986	loss
17_44026331	rs242560	A	G	ENSG00000265411	0.001161	-3.32436	-0.160436	0.509262	5.49887	0.0190287	0.013986	loss
8_41553469	rs35489575	G	GC	ENSG00000104332	0.00316822	2.23134	0.281244	-0.486935	6.47187	0.0109595	0.013986	loss
3_71695549	rs7610987	T	A	ENSG00000277539	0.00122288	-1.94254	-0.135732	0.532036	10.5606	0.00115521	0.013986	loss
1_30119953	rs141589766	C	T	ENSG00000277916	9.07024e-05	-2.45323	-0.198797	0.361573	6.13875	0.0132251	0.013986	loss
19_4087348	rs12980748	C	G	ENSG00000105298	0.00178414	-2.02513	-0.365453	0.486351	8.16519	0.0042702	0.013986	loss
7_87643021	rs9689976	G	A	ENSG00000105784	0.00181304	3.79736	0.122691	-0.597905	9.00115	0.00269809	0.013986	loss
4_166449915	rs7667026	A	G	ENSG00000109466	0.00385932	-3.04828	-0.4348	0.601752	6.78662	0.00918437	0.013986	loss
2_85514262	rs79154560	T	C	ENSG00000115459	0.00198338	3.74778	-0.528152	0.74562	6.88342	0.00869989	0.013986	loss
5_131361490	rs72803178	C	T	ENSG00000197536	0.00617916	-1.2317	-0.119352	0.383043	7.35186	0.00669934	0.013986	loss
14_106197232	rs141716651	C	G	ENSG00000211897	3.41454e-05	-2.03743	0.49924	-0.324314	7.21683	0.0072223	0.013986	loss
7_122120351	rs1473400927	A	AT	ENSG00000106278	0.00870155	1.85292	0.172586	-0.419337	7.07298	0.00782549	0.014985	loss
10_122221311	rs10886692	C	T	ENSG00000220842	0.00137844	1.75033	0.299043	-0.341652	7.73389	0.0054194	0.014985	loss
2_122344221	rs1034414324	T	TA	ENSG00000222467	0.00244027	-3.1315	-0.485881	0.781321	6.25704	0.0123701	0.014985	loss
9_138268891	rs10745404	G	A	ENSG00000226706	0.00416977	2.63278	-0.368349	0.687311	9.45079	0.00211059	0.014985	loss
10_53084553	rs78600123	CCACTGATAGA	C	ENSG00000231132	0.00108023	1.74208	0.219112	-0.396495	7.78005	0.00528264	0.014985	loss
21_46009217	rs9982770	C	T	ENSG00000160223	0.00587138	3.3534	0.473176	-0.907331	8.66235	0.00324851	0.014985	loss
1_162899414	rs76720794	T	G	ENSG00000237756	0.00859393	-3.56501	-0.535524	1.1372	12.0449	0.000519355	0.014985	loss
5_68472369	rs56222639	T	A	ENSG00000248477	0.00826616	-2.42589	-0.478834	0.476402	6.15216	0.0131252	0.014985	loss
2_43874908	rs77570999	T	G	ENSG00000252804	0.000164919	3.79049	-0.699931	0.93988	8.70733	0.00316934	0.014985	loss
2_70635529	rs11904477	T	C	ENSG00000163235	0.000692923	-1.83694	0.239124	-0.311291	6.72899	0.00948582	0.014985	loss
12_115998888	rs10774817	A	G	ENSG00000258034	0.000237628	3.79764	0.49084	-0.895298	11.182	0.000825948	0.014985	loss
12_90419188	rs10777220	C	T	ENSG00000259075	0.00548072	2.69063	0.489479	-0.625006	10.1242	0.00146333	0.014985	loss
7_77089322	rs17153719	A	G	ENSG00000259628	0.00299051	-3.16833	0.256983	-0.466039	5.55749	0.0184018	0.014985	loss
16_23394605	rs72654373	T	C	ENSG00000261583	0.00579074	2.41525	-0.342324	0.573337	5.13139	0.0234969	0.014985	loss
2_219809181	rs74675909	A	G	ENSG00000264755	0.0020532	-2.6555	-0.0919735	0.536621	4.90836	0.026727	0.014985	loss
8_68164071	rs779423989	C	CA	ENSG00000266491	0.00380094	4.09639	0.38913	-0.957547	9.33117	0.00225288	0.014985	loss
16_84826429	rs4783059	G	T	ENSG00000103187	0.00160108	-1.71807	0.199998	-0.390194	9.5922	0.00195406	0.014985	loss
7_141715723	rs4726487	A	T	ENSG00000270157	0.000497905	2.14457	-0.373197	0.443828	7.03538	0.00799151	0.014985	loss
10_71085045	rs6480397	C	G	ENSG00000273530	0.00240891	-1.74284	0.170117	-0.417817	9.44025	0.00212274	0.014985	loss
8_80832172	rs1158133877	T	TCCCTCCC	ENSG00000104435	0.00374064	-1.87005	0.304469	-0.406716	7.59545	0.00585159	0.014985	loss
7_122945694	rs1419883	T	G	ENSG00000164675	0.00563948	-1.81181	0.19653	-0.45005	7.48458	0.00622294	0.014985	loss
9_12761322	rs5896533	TA	T	ENSG00000107186	0.00158977	1.3363	0.161366	-0.225292	3.87439	0.0490282	0.014985	loss
8_140587823	rs35260315	A	G	ENSG00000167632	0.00297799	2.04528	0.206938	-0.374434	6.0016	0.0142929	0.014985	loss
19_38899783	rs185123414	G	T	ENSG00000167645	0.00417157	-2.41966	-0.311858	0.587541	7.14506	0.00751709	0.014985	loss
1_84926750	rs11578928	A	C	ENSG00000122432	0.00103668	2.4554	0.271223	-0.469619	9.1061	0.00254758	0.014985	loss
11_119784660	rs475724	G	A	ENSG00000137699	2.23951e-05	2.4403	0.226067	-0.46488	7.3251	0.00679982	0.014985	loss
7_83160777	rs35657983	A	C	ENSG00000075213	0.00156243	1.58813	-0.163492	0.287869	6.94492	0.00840576	0.014985	loss
3_51773450	rs6809161	A	G	ENSG00000180929	0.00502289	3.50744	-0.470745	0.713891	5.00302	0.0253032	0.014985	loss
3_69415416	rs879496954	AC	A	ENSG00000187098	0.000501857	5.24979	0.366221	-0.808496	13.2922	0.000266506	0.014985	loss
11_17473422	rs2283259	C	T	ENSG00000187486	0.00980488	2.24015	-0.361228	0.37658	7.05771	0.00789249	0.014985	loss
9_140389613	rs13283256	T	C	ENSG00000188229	0.00163289	-3.29823	-0.582722	0.835609	11.4832	0.00070228	0.014985	loss
19_50763886	rs28482851	C	T	ENSG00000204673	0.00090461	2.01436	0.19365	-0.404481	5.93973	0.0148033	0.014985	loss
5_177813165	rs4976771	T	C	ENSG00000206624	0.00219317	-2.00795	0.201308	-0.40594	6.82149	0.00900672	0.014985	loss
22_22563014	rs1160186166	CACAT	C	ENSG00000211653	0.000187029	-4.44881	0.569016	-0.766883	8.92693	0.00280996	0.015984	loss
14_23906200	rs2754172	G	A	ENSG00000157306	0.000420269	3.7159	0.624576	-0.711225	6.40236	0.0113968	0.015984	loss
16_55195533	rs117241979	T	G	ENSG00000087245	0.00141679	-3.27629	-0.353278	0.670071	5.27564	0.0216259	0.015984	loss
17_7988993	rs3027300	C	A	ENSG00000220205	0.00383153	1.98733	0.11563	-0.440965	7.61181	0.00579872	0.015984	loss
1_150606740	rs74713854	T	C	ENSG00000224690	0.00858295	-3.35696	-0.146946	0.691935	5.9138	0.0150227	0.015984	loss
7_72800131	rs56377543	T	C	ENSG00000233369	0.00227103	-4.05456	0.419356	-0.638106	6.07853	0.0136834	0.015984	loss
1_180871387	rs149799662	A	AATT	ENSG00000235060	0.000390336	-2.75117	-0.195809	0.532074	7.58659	0.00588042	0.015984	loss
1_78839926	rs6424770	A	G	ENSG00000238015	0.00167287	2.49361	-0.150561	0.457866	6.69284	0.00968007	0.015984	loss
4_41706678	rs35364695	ACTC	A	ENSG00000239627	0.00119921	2.6187	0.280951	-0.64727	7.58305	0.00589198	0.015984	loss
3_126816854	rs1384566	G	T	ENSG00000248557	0.00202597	2.2877	0.287464	-0.454382	5.13984	0.0233829	0.015984	loss
5_94256364	rs469697	G	A	ENSG00000251340	0.0054989	2.0777	-0.232752	0.462655	8.57562	0.00340695	0.015984	loss
20_45799584	rs74332286	C	T	ENSG00000101040	0.000164842	4.92737	-0.521779	0.741143	5.44614	0.0196116	0.015984	loss
15_45077008	rs932982845	G	C	ENSG00000259563	0.00258023	3.47823	-0.0364926	0.64238	5.9525	0.0146964	0.015984	loss
20_937273	rs6077441	A	G	ENSG00000101298	0.000614747	-1.98243	-0.340159	0.385614	5.4384	0.0196987	0.015984	loss
8_86991112	rs393592	G	A	ENSG00000104267	0.00449499	-1.33737	0.19024	-0.324372	6.10447	0.0134841	0.015984	loss
15_60952952	rs56353538	G	GA	ENSG00000273792	0.00332188	-1.47069	-0.190458	0.380076	6.0728	0.013728	0.015984	loss
20_61071755	rs7262497	T	C	ENSG00000275437	0.00780801	2.38952	-0.238255	0.610627	8.40326	0.00374548	0.015984	loss
8_95798649	rs57037817	A	G	ENSG00000164944	0.00306582	6.42534	-0.494941	0.749104	4.67039	0.0306869	0.015984	loss
20_1347897	rs892222200	G	A	ENSG00000276741	0.00624974	-2.26885	-0.0650937	0.315862	3.07603	0.079454	0.015984	loss
19_1998824	rs76493645	A	C	ENSG00000104897	0.0025055	3.3628	-0.568104	0.790505	8.07195	0.00449556	0.015984	loss
1_171212236	rs117715815	A	G	ENSG00000010932	0.00154148	-2.73892	-0.133121	0.528725	4.87558	0.0272393	0.015984	loss
1_38009005	rs1008438413	T	TA	ENSG00000134690	0.00361167	1.81549	0.183344	-0.467298	4.38734	0.0362067	0.015984	loss
19_39628520	rs4803211	C	A	ENSG00000176401	0.00261393	-1.73041	0.223619	-0.398941	6.949	0.00838662	0.015984	loss
7_6886359	rs9691145	G	A	ENSG00000178397	0.000845008	1.88401	0.179769	-0.317858	6.74154	0.00941932	0.015984	loss
10_127259010	rs10901408	A	G	ENSG00000203780	0.00977443	-1.54793	-0.121618	0.460417	6.47186	0.0109596	0.015984	loss
2_30761716	rs78143937	G	C	ENSG00000119801	0.00330232	2.83201	-0.542736	0.746215	9.72733	0.00181548	0.016983	loss
13_79545813	rs144348971	A	ATG	ENSG00000139746	0.00412296	-1.45014	-0.159837	0.366632	7.05887	0.00788737	0.016983	loss
7_77616153	rs13235344	C	T	ENSG00000214293	0.00102233	6.16554	-0.393504	1.02455	7.84809	0.00508745	0.016983	loss
22_38480748	rs57450600	CCAAA	C	ENSG00000233360	0.0068845	1.62603	0.282766	-0.362771	6.99746	0.00816256	0.016983	loss
1_47629861	rs12131744	C	G	ENSG00000233647	0.000864903	-2.72946	0.194414	-0.436763	7.08473	0.00777433	0.016983	loss
2_113046093	rs10208683	G	C	ENSG00000237753	0.00373058	-2.74034	0.385931	-0.678825	10.4719	0.00121202	0.016983	loss
6_37182414	rs1224330	T	C	ENSG00000239953	0.0063135	-3.29063	-0.71601	0.799496	7.75307	0.00536214	0.016983	loss
1_12854842	rs11121980	C	G	ENSG00000162496	0.00065384	-2.0831	-0.206191	0.406389	6.40286	0.0113937	0.016983	loss
14_88993414	rs7144432	G	A	ENSG00000258983	0.00865624	1.5668	-0.0576057	0.394131	5.84878	0.0155878	0.016983	loss
4_25581561	rs28539532	G	A	ENSG00000264496	0.000278785	2.58373	0.179617	-0.459445	6.30929	0.0120107	0.016983	loss
4_113563938	rs78230454	G	A	ENSG00000272567	0.00263895	-2.42756	0.278118	-0.445384	6.99133	0.00819054	0.016983	loss
12_23283079	rs78245465	TA	T	ENSG00000274885	0.0032338	2.39123	0.560695	-0.562677	8.73115	0.0031282	0.016983	loss
14_50550133	rs4028362	CTCTG	C	ENSG00000165516	0.00493347	2.98418	0.227146	-0.481984	7.6082	0.00581035	0.016983	loss
16_81305601	rs58192194	C	G	ENSG00000280182	0.000246703	-2.16551	0.12196	-0.41738	7.36912	0.00663533	0.016983	loss
17_40959447	rs896358538	G	GA	ENSG00000108797	0.000265021	2.95241	0.407404	-0.568772	6.15617	0.0130954	0.016983	loss
6_97766168	rs1316831	C	A	ENSG00000112218	0.000899391	2.17091	-0.241353	0.419762	5.76075	0.0163881	0.016983	loss
3_46194017	rs200389051	G	GA	ENSG00000121807	0.00966778	3.56683	-0.713055	0.718635	6.09984	0.0135194	0.016983	loss
7_128005725	rs62481089	C	T	ENSG00000128524	0.00852752	2.78858	-0.386146	0.643345	7.6732	0.0056047	0.016983	loss
11_12285090	rs8808	T	C	ENSG00000050165	0.000515173	2.24076	-0.261868	0.387262	7.05073	0.0079233	0.016983	loss
12_31861388	rs117323038	A	G	ENSG00000139160	0.0035822	3.96525	-0.71633	0.769353	6.03557	0.0140204	0.016983	loss
19_58109005	rs2360544	T	A	ENSG00000178935	8.45669e-05	3.53896	-0.207966	0.576669	7.91792	0.00489476	0.016983	loss
11_76344715	rs2186678	A	G	ENSG00000179240	1.63286e-05	2.42947	-0.164425	0.431261	8.1618	0.00427819	0.016983	loss
15_91392256	rs12185121	A	G	ENSG00000182511	0.0023096	2.33185	-0.2829	0.549238	9.0737	0.00259312	0.016983	loss
6_73644581	rs138732295	T	G	ENSG00000185760	0.00117218	5.82227	-0.42597	1.23418	15.3952	8.72113e-05	0.016983	loss
13_110219997	rs7998913	A	C	ENSG00000185950	0.00344888	-1.99744	-0.271205	0.329555	7.27015	0.00701099	0.016983	loss
4_78281512	rs28697219	A	C	ENSG00000186212	0.00405563	-1.37801	0.0849919	-0.31269	6.18841	0.012859	0.016983	loss
11_3690863	rs11028916	C	A	ENSG00000110713	0.000740901	6.48269	0.826092	-0.861362	7.71211	0.00548516	0.017982	loss
19_17616041	rs4808657	A	G	ENSG00000130475	0.000161291	2.57673	0.3697	-0.410076	6.20196	0.0127609	0.017982	loss
17_58535796	rs1486311200	C	CA	ENSG00000239932	0.00605576	3.63022	0.664501	-0.877624	6.27542	0.0122424	0.017982	loss
19_43955814	rs117823872	T	C	ENSG00000239948	0.00627822	-1.71796	-0.260941	0.527217	7.95965	0.00478316	0.017982	loss
22_50455498	rs9617130	A	G	ENSG00000100241	0.000702063	-2.14319	-0.220059	0.435165	5.91663	0.0149986	0.017982	loss
2_32648969	rs150007947	G	A	ENSG00000162959	0.00812261	-3.70018	-0.931392	0.993738	12.3151	0.000449307	0.017982	loss
1_150958133	rs11204752	T	C	ENSG00000265753	0.00167245	-2.15166	-0.526132	0.525167	9.10472	0.00254951	0.017982	loss
X_115376352	rs1556679730	A	T	ENSG00000268104	0.00940651	-2.99265	0.522952	-0.655121	7.00768	0.00811606	0.017982	loss
1_29169559	rs3766951	C	T	ENSG00000278274	0.00589242	0.883675	-0.0706707	0.289313	9.42097	0.00214518	0.017982	loss
18_12932945	rs11660774	A	G	ENSG00000168675	0.000821975	-1.40793	0.354114	-0.334989	6.61676	0.0101023	0.017982	loss
10_133730410	rs115927029	G	A	ENSG00000171813	0.00327292	3.4629	-0.250362	0.827289	9.86992	0.00168003	0.017982	loss
5_141140597	rs152269	C	A	ENSG00000178913	0.00947295	1.55106	0.266614	-0.393595	7.13586	0.00755573	0.017982	loss
8_144468438	rs744359	C	T	ENSG00000179886	0.00376743	-1.61062	-0.337056	0.327235	6.16191	0.013053	0.017982	loss
17_66099791	rs35209310	G	A	ENSG00000186665	0.000406247	4.06598	0.0312647	0.615623	5.39624	0.0201802	0.017982	loss
1_1368408	rs1272384715	CGCTGCCCCTCACCGCCGCTGCCCCTCACCACT	C	ENSG00000207730	0.000177741	3.44315	-0.412348	0.529497	5.85878	0.0154995	0.017982	loss
18_48903856	rs2509933	C	T	ENSG00000141642	0.00839613	1.75533	0.302429	-0.328192	5.40114	0.0201235	0.018981	loss
2_98803126	rs11124076	C	T	ENSG00000071073	0.00136967	1.62868	-0.252181	0.423934	7.26341	0.00703735	0.018981	loss
1_9220065	rs1553178470	A	AT	ENSG00000226545	0.000164977	4.38453	0.0898141	-0.535858	3.84389	0.0499276	0.018981	loss
1_155152205	rs76872124	T	C	ENSG00000160685	0.001477	-4.62041	0.423684	-0.949702	9.66113	0.00188208	0.018981	loss
2_220052723	rs4588177	A	C	ENSG00000234638	0.00448045	1.70786	-0.174779	0.378397	7.79896	0.00522762	0.018981	loss
1_201887382	rs10753906	G	C	ENSG00000242150	0.000446991	2.61584	-0.277494	0.469205	7.86672	0.00503529	0.018981	loss
8_122279661	rs10956013	C	T	ENSG00000248318	0.00669863	1.62631	0.240076	-0.329345	6.31322	0.0119841	0.018981	loss
12_32211894	rs1684120	C	T	ENSG00000256987	0.000926175	-2.88971	-0.183836	0.614976	6.62756	0.0100413	0.018981	loss
7_170106	rs76707820	G	C	ENSG00000261795	0.00618359	2.01494	0.68128	-0.310956	5.1347	0.0234521	0.018981	loss
17_21199869	rs56356470	T	C	ENSG00000266466	0.00698198	-5.13216	0.386259	-0.682758	5.45333	0.0195311	0.018981	loss
7_26840738	rs508710	G	C	ENSG00000274396	0.00103365	-2.0931	-0.341731	0.342878	6.94647	0.00839849	0.018981	loss
17_1307620	rs59034412	C	G	ENSG00000275595	0.000139001	-4.89711	-0.502802	0.789792	8.20295	0.00418222	0.018981	loss
16_56387288	rs899228	C	T	ENSG00000279764	0.0027933	-1.64951	-0.163939	0.387815	7.30138	0.00689016	0.018981	loss
9_79777675	rs10869903	G	A	ENSG00000106772	0.00464403	-1.33089	-0.373725	0.282613	6.04339	0.0139585	0.018981	loss
6_139166974	rs9376377	G	A	ENSG00000112406	0.00104797	1.62683	0.186508	-0.365905	8.47082	0.00360888	0.018981	loss
8_21692630	rs10085988	T	G	ENSG00000168476	0.00414965	2.06602	0.240986	-0.350492	6.65134	0.00990814	0.018981	loss
7_2527933	rs62444222	C	A	ENSG00000136295	0.000874114	1.62406	-0.227725	0.323034	6.73522	0.00945277	0.018981	loss
2_159551076	rs6437192	A	C	ENSG00000144283	0.000584613	-1.82789	-0.108141	0.359964	6.03468	0.0140275	0.018981	loss
18_56748298	rs750845	A	G	ENSG00000172175	4.63008e-05	1.82422	-0.208938	0.295012	6.48783	0.0108615	0.018981	loss
11_65145104	rs35149867	C	G	ENSG00000173465	0.00387553	4.03627	-0.502222	0.844535	7.11237	0.00765537	0.018981	loss
17_40014657	rs77155969	T	TATA	ENSG00000173786	0.00432014	2.65319	0.357405	-0.573387	7.65861	0.00565019	0.018981	loss
1_205678650	rs77201505	T	C	ENSG00000196188	0.00175001	-2.68907	-0.0270668	0.388017	4.85643	0.0275433	0.018981	loss
2_149418142	rs946123889	G	GT	ENSG00000204406	0.00784071	2.33414	-0.0623022	0.579999	7.08157	0.00778809	0.018981	loss
1_5735671	rs78921855	T	C	ENSG00000131697	0.000399028	-4.05309	-0.756664	0.970768	8.96826	0.0027471	0.01998	loss
10_21546829	rs11012617	C	A	ENSG00000136770	0.00618201	3.06948	-0.385268	0.749417	8.43398	0.00368274	0.01998	loss
15_32937235	rs11853044	T	C	ENSG00000198826	0.000147501	-2.3803	0.15319	-0.41889	7.80869	0.00519957	0.01998	loss
3_193869514	rs12493111	T	C	ENSG00000198836	0.000426735	-2.62921	0.21614	-0.405058	6.27342	0.0122563	0.01998	loss
10_118611836	rs76060179	T	C	ENSG00000225302	0.00510454	3.46678	-0.586215	1.03425	14.2032	0.000164089	0.01998	loss
3_149813688	rs10451913	T	C	ENSG00000241985	0.00156782	-1.79755	-0.146682	0.324306	6.18673	0.0128712	0.01998	loss
22_39157914	rs200067269	AGT	A	ENSG00000100206	0.00548701	-2.88741	-0.458987	0.869766	8.75703	0.00308412	0.01998	loss
1_111585231	rs1418424	A	G	ENSG00000261654	0.000771735	-2.26006	-0.180788	0.25643	4.5639	0.0326526	0.01998	loss
17_49587488	rs67857063	GA	G	ENSG00000264895	0.00276724	-3.158	0.31296	-0.486177	5.11946	0.023659	0.01998	loss
18_74401767	rs12458370	G	C	ENSG00000265778	0.0059446	-1.57113	-0.320099	0.370774	6.33341	0.0118484	0.01998	loss
2_179241936	rs13402046	A	G	ENSG00000271401	0.000546055	-2.45693	0.0920054	-0.385884	5.17912	0.0228599	0.01998	loss
19_44530707	rs61392480	TA	T	ENSG00000278917	0.0071956	2.19563	0.377023	-0.533828	7.78373	0.00527188	0.01998	loss
14_40074682	rs2013970	G	A	ENSG00000165355	0.00641131	2.33566	0.284527	-0.37596	5.32947	0.0209677	0.01998	loss
19_44882599	rs10403526	C	G	ENSG00000167384	0.000408875	-3.16195	0.147008	-0.575067	6.16201	0.0130522	0.01998	loss
12_132914124	rs28727396	A	G	ENSG00000112787	0.000547416	-2.29145	-0.183357	0.493298	8.55007	0.00345509	0.01998	loss
1_120238131	rs10802130	A	C	ENSG00000134193	0.000978711	2.17636	0.102094	-0.326096	5.77419	0.0162632	0.01998	loss
2_99701177	rs118013836	A	G	ENSG00000183513	0.00498563	3.19047	-0.389705	0.828469	6.8184	0.00902234	0.01998	loss
14_35124900	rs202002743	A	AT	ENSG00000198604	2.38879e-05	-2.02701	-0.122974	0.270221	5.10308	0.0238834	0.01998	loss
11_62426194	rs1944654404	CCTCCCGGGTTCACACCATT	C	ENSG00000204922	0.00123237	-2.79794	-0.55185	0.507925	5.58285	0.0181372	0.01998	loss
7_141956257	rs879401	G	C	ENSG00000211753	0.00271728	-1.57807	0.233416	-0.254725	3.98043	0.0460317	0.01998	loss
1_36934667	rs2275472	C	T	ENSG00000054116	0.00414517	3.27166	-0.533472	0.972619	8.29197	0.00398208	0.020979	loss
8_81982433	rs76467497	C	T	ENSG00000212429	0.00175361	-2.43628	0.206003	-0.414852	4.91003	0.0267011	0.020979	loss
16_89157300	rs76099496	T	C	ENSG00000158545	0.000956251	3.11434	-0.275453	0.63021	5.7603	0.0163923	0.020979	loss
7_140059595	rs6953541	A	G	ENSG00000223113	0.00177704	-2.30232	0.185317	-0.515851	7.76282	0.00533327	0.020979	loss
7_141840581	rs73158439	C	T	ENSG00000237702	0.00414625	-2.65926	0.507178	-0.481987	5.05491	0.0245562	0.020979	loss
17_17347995	rs1242488	A	C	ENSG00000240505	0.000330116	1.53664	0.100914	-0.252659	4.51121	0.0336734	0.020979	loss
3_186702249	rs77162676	G	C	ENSG00000163918	0.000195999	-1.28416	-0.234261	0.412587	7.59323	0.0058588	0.020979	loss
9_131128427	rs59906527	A	T	ENSG00000272593	0.00337412	-4.82417	0.79983	-0.824957	4.32206	0.0376214	0.020979	loss
16_29830867	rs28362600	T	C	ENSG00000149929	0.00727106	-2.58649	-0.672284	0.672905	5.9406	0.014796	0.020979	loss
19_17371488	rs117467248	T	C	ENSG00000105393	0.0055133	-3.87551	-0.313496	1.04729	10.0067	0.00155971	0.020979	loss
5_32521370	rs117148031	T	C	ENSG00000150712	0.00485923	2.9502	-0.642541	0.517533	5.01802	0.0250848	0.020979	loss
6_105681371	rs1190037	T	C	ENSG00000112276	0.009825	-1.41923	0.208603	-0.257731	4.91818	0.0265755	0.020979	loss
2_67974674	rs1346872	G	T	ENSG00000115946	0.00191753	-1.75851	0.149215	-0.313572	6.0711	0.0137412	0.020979	loss
16_83945146	rs17783909	G	C	ENSG00000140945	0.000294751	4.66996	0.270604	-0.564951	5.52309	0.0187671	0.020979	loss
19_46185457	rs73042335	A	G	ENSG00000177045	0.00521359	-3.44354	0.0568876	-0.705867	7.09394	0.00773449	0.020979	loss
10_14390947	rs78420746	T	C	ENSG00000187522	0.000655072	-7.32879	-0.395616	1.06104	7.94108	0.00483249	0.020979	loss
14_23599252	rs6572981	G	A	ENSG00000197324	0.00149797	-1.74027	-0.234419	0.356693	6.27649	0.012235	0.020979	loss
19_57246083	rs73621185	A	G	ENSG00000197951	0.000178883	-3.26581	-0.249798	0.493836	6.93623	0.00844672	0.020979	loss
X_134678288	rs139626379	A	T	ENSG00000198689	0.00518379	-4.44591	0.488936	-0.791035	4.56701	0.0325935	0.020979	loss
6_32497467	rs796334330	C	T	ENSG00000204314	0.000261111	2.62362	0.285082	-0.554502	8.45849	0.00363343	0.020979	loss
19_3346718	rs4806921	A	G	ENSG00000007264	0.00209054	1.7521	-0.097276	0.331276	6.08895	0.013603	0.021978	loss
3_172395597	rs66952271	A	AGTCCCAGCTACTT	ENSG00000075420	0.00475067	-1.99853	0.172128	-0.372427	7.15093	0.00749252	0.021978	loss
19_50964269	rs11668639	T	C	ENSG00000221381	0.000288193	2.04156	0.245459	-0.398692	6.51666	0.0106869	0.021978	loss
21_47555229	rs138407378	A	AAATGTCCCCTCATGGTCCCAACACC	ENSG00000160298	0.00986195	-1.54403	0.225229	-0.468052	6.53446	0.0105804	0.021978	loss
3_215871	rs1400185	C	G	ENSG00000234661	8.15614e-05	-2.5464	0.268919	-0.313026	5.28665	0.0214895	0.021978	loss
10_49933178	rs28588435	A	G	ENSG00000248682	0.000134639	2.39976	-0.262273	0.416309	6.22874	0.0125693	0.021978	loss
7_102319015	rs138714346	T	G	ENSG00000252643	0.00776934	2.51602	0.251216	-0.597635	6.74534	0.00939928	0.021978	loss
1_120602725	rs200425337	TTA	T	ENSG00000270231	0.00252105	3.12579	0.345621	-0.645284	6.22301	0.01261	0.021978	loss
7_104579775	rs2470937	A	T	ENSG00000270764	0.000388063	-2.54097	-0.299994	0.469192	6.90119	0.00861386	0.021978	loss
6_33858199	rs6941621	G	A	ENSG00000272325	0.000159711	-3.10174	-0.288075	0.371098	5.46033	0.0194529	0.021978	loss
8_95176969	rs57403347	A	G	ENSG00000104413	0.00714021	-1.17558	0.166182	-0.306061	7.1006	0.00770579	0.021978	loss
16_30190487	rs73532550	T	A	ENSG00000280137	0.000943244	3.00688	-0.435718	0.533176	5.58605	0.0181041	0.021978	loss
17_47137373	rs12939397	A	G	ENSG00000108511	6.41483e-05	-3.98145	0.502031	-0.853741	7.48883	0.0062083	0.021978	loss
1_246960110	rs71638369	T	C	ENSG00000135747	0.00149339	-1.86078	-0.206199	0.359644	5.27707	0.0216081	0.021978	loss
4_103801845	rs1733695296	AT	A	ENSG00000138821	5.45436e-05	3.20734	0.442307	-0.722427	9.10882	0.00254379	0.021978	loss
2_70831578	rs57719599	T	C	ENSG00000144031	0.00111029	4.419	0.48393	-0.911497	9.2554	0.00234802	0.021978	loss
4_767319	rs192167543	T	C	ENSG00000185619	0.00252819	4.44269	-0.640771	0.630662	6.09129	0.013585	0.021978	loss
11_130338476	rs112188603	T	C	ENSG00000196323	0.0044685	2.42679	0.220623	-0.495324	5.31245	0.0211736	0.021978	loss
14_53352388	rs1886555986	T	TA	ENSG00000198252	0.0060738	2.43652	0.492536	-0.594153	7.86564	0.00503829	0.021978	loss
7_130633445	rs145936971	C	T	ENSG00000199627	0.00109403	-3.17627	-0.154502	0.523146	4.68003	0.0305153	0.021978	loss
11_121581445	rs61903025	C	A	ENSG00000207971	0.0018615	-2.00888	-0.363833	0.574638	8.41163	0.00372828	0.021978	loss
15_43674823	rs76660118	G	A	ENSG00000140264	0.000145463	-4.82052	-0.300252	0.647124	5.94571	0.0147532	0.022977	loss
2_187637193	rs117656434	A	G	ENSG00000224323	0.00112543	3.70777	0.272122	-0.681231	6.71504	0.00956033	0.022977	loss
20_18013006	rs2036579017	AAAG	A	ENSG00000236474	0.00102813	-2.00175	-0.0337102	0.343703	5.61618	0.0177954	0.022977	loss
2_169362018	rs73018566	A	C	ENSG00000238259	0.000419712	4.71706	-0.496452	0.820217	5.03177	0.0248864	0.022977	loss
22_37674690	rs62235111	A	G	ENSG00000100065	0.000395201	-2.54358	-0.200581	0.353931	4.40398	0.0358552	0.022977	loss
19_57593851	rs10445592	G	T	ENSG00000269533	0.0010107	-2.80156	0.159778	-0.5237	6.70987	0.00958807	0.022977	loss
22_38934155	rs368087728	C	CA	ENSG00000272669	0.00571746	-3.34619	0.564013	-0.737355	4.76684	0.029013	0.022977	loss
19_41089082	rs62107874	A	G	ENSG00000105223	0.000292888	-1.964	-0.221715	0.411321	7.34326	0.00673145	0.022977	loss
17_38607823	rs201117227	G	GA	ENSG00000126368	0.00990604	-3.93679	0.57962	-0.782875	8.66747	0.0032394	0.022977	loss
14_24845402	rs10141896	T	G	ENSG00000129465	0.000107391	-1.96985	0.111003	-0.376535	7.01987	0.00806101	0.022977	loss
19_34198671	rs4805926	G	A	ENSG00000130881	0.00172718	-2.02752	-0.087016	0.313695	6.31164	0.0119948	0.022977	loss
2_46462505	rs4502467	G	A	ENSG00000151665	0.00117751	3.66051	0.281613	-0.504425	5.82795	0.0157735	0.022977	loss
6_73754229	rs78714417	G	A	ENSG00000080007	0.00301585	5.32681	-0.479147	0.718293	5.7784	0.0162243	0.022977	loss
1_45298538	rs11211041	A	G	ENSG00000202444	0.00266621	-3.39292	-0.67209	0.752089	10.9404	0.000940923	0.022977	loss
7_116637589	rs139359047	C	T	ENSG00000004866	0.00630413	-1.7887	-0.283458	0.412741	7.42764	0.00642295	0.023976	loss
3_75399397	rs79425892	C	A	ENSG00000213300	8.6708e-05	-2.39308	-0.24663	0.398953	6.35515	0.0117041	0.023976	loss
5_34544634	rs78730631	C	T	ENSG00000215158	0.00445331	3.8348	-0.524127	1.04862	7.69286	0.00554397	0.023976	loss
6_42129244	rs2281462	A	G	ENSG00000227516	0.00034218	2.43854	-0.102295	0.449766	7.19763	0.00730001	0.023976	loss
13_38366836	rs117498951	A	G	ENSG00000228036	0.00782541	2.78931	0.361583	-0.469855	5.05923	0.0244951	0.023976	loss
3_36631149	rs118165509	T	G	ENSG00000234073	0.00325698	-3.77516	0.327812	-0.481072	4.88561	0.0270814	0.023976	loss
3_33306363	rs7650650	A	G	ENSG00000238008	0.00205073	-1.99081	0.217591	-0.396641	6.48772	0.0108622	0.023976	loss
11_62202934	rs3018617	A	G	ENSG00000162222	0.000932738	2.13987	0.134354	-0.380711	5.57835	0.0181838	0.023976	loss
8_123819255	rs6991737	T	C	ENSG00000243498	0.00555188	-2.28238	-0.124512	0.416722	5.1554	0.0231742	0.023976	loss
6_11565256	rs12204597	T	G	ENSG00000244476	0.00238014	-3.06901	-0.33549	0.492215	5.68916	0.0170701	0.023976	loss
8_29734839	rs4733481	C	G	ENSG00000253708	0.000809671	-2.29629	-0.420082	0.525928	7.7499	0.00537156	0.023976	loss
17_18879761	rs2472716	G	A	ENSG00000264273	0.00122194	2.97342	-0.357008	0.548773	7.17031	0.00741201	0.023976	loss
17_16769659	rs11650944	A	C	ENSG00000266498	0.00198041	-1.92987	0.204855	-0.366844	5.92797	0.0149024	0.023976	loss
7_149395917	rs855743	C	T	ENSG00000276538	0.000140599	3.56885	0.167174	-0.476114	6.06064	0.0138228	0.023976	loss
6_25617291	rs3804103	A	G	ENSG00000278705	0.0052143	2.14264	0.169835	-0.421354	4.67503	0.0306041	0.023976	loss
22_25211481	rs5752005	A	G	ENSG00000279085	0.002126	-2.68193	-0.359778	0.454108	3.95857	0.0466332	0.023976	loss
22_44972159	rs115455098	T	C	ENSG00000279933	0.00692072	1.82678	0.308961	-0.518903	6.58684	0.0102736	0.023976	loss
19_736447	rs9304945	A	G	ENSG00000116032	4.43917e-05	-3.62906	-0.190817	0.417773	5.63188	0.0176367	0.023976	loss
17_60900749	rs4404138	G	A	ENSG00000170921	0.000590127	-1.74493	-0.077952	0.322028	5.77873	0.0162212	0.023976	loss
1_201711704	rs4950846	A	G	ENSG00000176393	0.000652038	1.65921	0.122825	-0.300271	5.68601	0.0171007	0.023976	loss
1_17299272	rs144236023	A	G	ENSG00000080947	8.4577e-05	5.90608	0.58973	-0.723574	5.81851	0.0158584	0.023976	loss
2_26809606	rs1554903	C	G	ENSG00000084733	0.00774553	-1.47901	-0.246557	0.337939	6.97177	0.00828054	0.023976	loss
18_56490338	rs72957178	C	T	ENSG00000198796	0.000134354	-3.17232	0.21107	-0.411347	5.28268	0.0215386	0.024975	loss
20_58313273	rs6015566	G	A	ENSG00000087495	0.000279661	2.8167	-0.302757	0.49076	6.86957	0.00876756	0.024975	loss
11_112488044	rs2513320	G	A	ENSG00000215954	0.00231093	-2.95862	0.138811	-0.487198	5.16552	0.0230395	0.024975	loss
14_106930800	rs34765712	A	G	ENSG00000224373	0.000136112	-2.41503	0.216354	-0.428286	5.93597	0.0148349	0.024975	loss
14_23298108	rs879687030	C	T	ENSG00000258458	0.00145504	-3.15472	0.117105	-0.563505	5.29294	0.0214121	0.024975	loss
15_38910544	rs7173588	T	G	ENSG00000259192	0.00367294	-2.82556	-0.337536	0.632528	6.56661	0.0103909	0.024975	loss
17_55511928	rs56400133	A	C	ENSG00000262298	0.000203024	2.3447	0.10352	-0.358233	4.91094	0.0266871	0.024975	loss
2_232297981	rs139769498	TG	T	ENSG00000281072	0.00175582	2.41799	0.202689	-0.525953	7.12053	0.00762064	0.024975	loss
7_32304865	rs7796692	G	A	ENSG00000281332	0.000301514	-1.914	-0.0720798	0.36301	6.21446	0.0126711	0.024975	loss
7_115461436	rs12672200	A	G	ENSG00000281656	0.00770237	1.55349	-0.1473	0.392084	6.32647	0.0118949	0.024975	loss
1_21991242	rs11286737	A	AT	ENSG00000281866	0.00425487	3.48188	0.300423	-0.806719	5.10552	0.0238498	0.024975	loss
15_65215392	rs832888	A	G	ENSG00000166831	0.00579494	1.28215	0.105453	-0.321995	5.34414	0.020792	0.024975	loss
5_37521835	rs1310004189	CA	C	ENSG00000113569	0.00856465	2.84688	0.516805	-0.779341	6.80865	0.00907175	0.024975	loss
20_2717853	rs58365946	A	G	ENSG00000125835	0.00224349	2.14577	-0.0725416	0.398114	4.51339	0.0336306	0.024975	loss
15_69961688	rs8032654	T	C	ENSG00000137807	0.00542161	-2.99727	-0.414082	0.606728	5.99109	0.0143783	0.024975	loss
15_63193621	rs35808913	T	C	ENSG00000138613	0.0033399	2.22967	-0.423168	0.523723	4.99595	0.0254066	0.024975	loss
17_77369522	rs907911	A	G	ENSG00000171302	0.00184128	2.02472	0.195714	-0.318719	5.49449	0.0190765	0.024975	loss
9_38269877	rs10973724	C	T	ENSG00000180071	0.00056138	3.83012	0.36934	-0.549566	6.00167	0.0142923	0.024975	loss
10_101214530	rs75103036	A	C	ENSG00000198018	0.00267613	-2.14439	-0.39632	0.567091	3.82754	0.0504169	0.024975	loss
5_149655394	rs77136274	G	GA	ENSG00000155850	3.7096e-05	3.3585	-0.448527	0.550713	7.30997	0.00685729	0.024975	loss
6_127293647	rs76958467	A	C	ENSG00000093144	0.00939474	3.84175	0.680142	-0.88144	8.49191	0.00356729	0.025974	loss
5_112521248	rs7718971	T	C	ENSG00000212370	0.00544482	2.97693	0.0650065	-0.651387	5.60835	0.0178751	0.025974	loss
11_84373496	rs61899030	G	T	ENSG00000213305	0.00130238	-1.65108	0.190941	-0.403377	6.39628	0.011436	0.025974	loss
1_227121099	rs2872186	A	G	ENSG00000228625	0.00252634	-1.86793	-0.193584	0.372273	7.7034	0.00551168	0.025974	loss
17_4932890	rs116856012	A	G	ENSG00000235085	7.75295e-05	6.21656	0.147712	-0.917723	5.30591	0.0212532	0.025974	loss
17_38196854	rs925864207	G	GT	ENSG00000238793	0.00815071	3.8852	0.335323	-0.830794	7.52593	0.00608173	0.025974	loss
2_63098619	rs17027446	A	G	ENSG00000252436	0.00231117	-2.7336	-0.366145	0.472529	4.1806	0.0408893	0.025974	loss
8_1692539	rs117321422	T	C	ENSG00000253982	0.00247436	-4.78246	0.332164	-0.746656	5.32672	0.0210008	0.025974	loss
4_99485284	rs75725229	C	G	ENSG00000260641	0.00733402	1.65264	-0.143013	0.52232	8.5392	0.00347578	0.025974	loss
18_3384176	rs112405017	A	G	ENSG00000262001	0.00160611	-3.77866	-0.0833051	-0.648103	4.68678	0.0303955	0.025974	loss
10_14008445	rs2446581	A	G	ENSG00000282246	0.000677662	2.31623	-0.326745	0.41745	6.306	0.012033	0.025974	loss
19_53000352	rs2617799	A	T	ENSG00000167554	0.00130823	3.86247	0.148953	-0.633066	4.32641	0.0375253	0.025974	loss
12_113335731	rs2240191	T	G	ENSG00000111344	0.00129871	-1.81625	-0.243842	0.367674	5.92499	0.0149276	0.025974	loss
6_137017406	rs2273557	T	C	ENSG00000016402	0.002801	1.65285	0.191163	-0.343438	6.14412	0.0131849	0.025974	loss
1_94154334	rs139919913	TTTTG	T	ENSG00000117505	0.00234583	4.17612	0.455623	-0.779069	6.29175	0.0121301	0.025974	loss
19_51394834	rs143876694	C	CT	ENSG00000168995	0.000361124	2.98983	0.209843	-0.544213	6.62941	0.0100309	0.025974	loss
14_52083080	rs1008924	A	G	ENSG00000201376	0.00163694	-2.22043	-0.1992	0.421261	5.00854	0.0252226	0.025974	loss
19_5857069	rs4807053	C	T	ENSG00000130383	0.00041976	-1.90728	0.275262	-0.31201	5.92908	0.014893	0.026973	loss
14_102576923	rs1220233995	A	AT	ENSG00000156381	0.00670204	-1.81691	0.450565	-0.547799	6.1089	0.0134503	0.026973	loss
7_154169541	rs55827958	G	GAATC	ENSG00000214106	0.00145958	-2.41774	-0.325068	0.450371	5.66781	0.017279	0.026973	loss
X_46188296	rs747408207	C	CT	ENSG00000226048	0.00328604	2.18529	0.332402	-0.409811	5.16867	0.0229978	0.026973	loss
9_21193114	rs7857264	C	T	ENSG00000226393	8.4338e-05	-3.59304	0.13167	-0.525697	4.35685	0.0368605	0.026973	loss
1_194648188	rs4253903	C	T	ENSG00000227240	0.000359269	2.92815	-0.12862	0.466614	5.12286	0.0236127	0.026973	loss
1_159912346	rs1320568	G	A	ENSG00000162735	0.0018844	2.06913	0.306228	-0.434057	5.88578	0.0152636	0.026973	loss
11_66308264	rs146533064	CCA	C	ENSG00000254756	0.000985003	3.60291	-0.46679	0.816793	7.17944	0.00737437	0.026973	loss
18_2856972	rs9964929	G	A	ENSG00000101605	2.3766e-05	2.57643	-0.257363	0.341733	7.08875	0.00775692	0.026973	loss
13_43303266	rs67747582	C	T	ENSG00000102780	3.731e-05	-2.40236	-0.228241	0.367346	5.85158	0.0155631	0.026973	loss
4_57150903	rs71192086	C	CA	ENSG00000269921	0.00444526	3.53096	-0.0388599	-0.550772	4.14129	0.0418493	0.026973	loss
17_35253963	rs11263812	G	A	ENSG00000276326	0.000610163	2.44341	-0.247018	0.421292	5.60019	0.0179586	0.026973	loss
7_44268785	rs917791	G	A	ENSG00000106603	0.00151981	-1.83601	0.325684	-0.35218	5.25393	0.0218973	0.026973	loss
11_11083831	rs138157500	TTC	T	ENSG00000110328	0.000405209	-3.23955	0.208903	-0.430436	5.56704	0.0183016	0.026973	loss
1_109700686	rs34941779	G	T	ENSG00000116337	0.00117571	1.7678	0.334034	-0.382707	6.13517	0.0132518	0.026973	loss
7_76428845	rs149766884	C	T	ENSG00000127951	0.00679299	3.95806	0.309889	-0.49499	6.78048	0.009216	0.026973	loss
1_42801305	rs2282404	T	C	ENSG00000177868	0.00326224	-1.60798	-0.21815	0.372463	6.02812	0.0140797	0.026973	loss
16_3571439	rs947695269	G	GT	ENSG00000188827	0.000852985	-2.74578	0.326132	-0.5114	4.69017	0.0303356	0.026973	loss
8_11502448	rs11781613	G	T	ENSG00000154319	9.75789e-05	2.78763	-0.294417	0.366095	4.2811	0.0385384	0.026973	loss
18_54813257	rs56390225	G	A	ENSG00000206865	0.000147605	-3.33911	-0.454186	0.6309	6.77467	0.00924607	0.026973	loss
14_90963522	rs2908471	T	C	ENSG00000119720	0.000257752	-2.67649	-0.317588	0.474346	4.49948	0.0339053	0.027972	loss
1_148536486	rs143962780	CA	C	ENSG00000224363	0.00180173	3.65755	-0.502289	0.725325	6.60251	0.0101835	0.027972	loss
3_45174981	rs774648645	CG	C	ENSG00000227123	0.0007787	-2.84899	-0.171812	0.540152	5.1962	0.0226363	0.027972	loss
6_109049620	rs12212343	A	G	ENSG00000228834	0.000167204	-2.7171	0.0256131	-0.452408	6.43717	0.0111757	0.027972	loss
1_99800813	rs17120238	G	A	ENSG00000099260	0.00107074	-2.65039	-0.32551	0.52194	7.13767	0.00754811	0.027972	loss
9_311185	rs7851136	T	C	ENSG00000235330	0.00273111	2.42652	-0.194524	0.484925	7.0513	0.00792077	0.027972	loss
20_31075740	rs11167169	TTA	T	ENSG00000236772	0.00538158	-1.4839	-0.165428	0.376401	6.83464	0.00894065	0.027972	loss
3_136521265	rs1034987412	G	GA	ENSG00000240695	0.00643265	-4.24865	-0.259216	0.568787	6.05568	0.0138616	0.027972	loss
5_153807201	rs371120582	T	C	ENSG00000245275	0.00678968	-2.19978	0.498701	-0.54626	6.41907	0.0112901	0.027972	loss
5_177504308	rs58259245	G	T	ENSG00000249129	0.00412485	-1.64899	-0.199298	0.307414	5.8354	0.0157068	0.027972	loss
1_45402907	rs76814113	A	G	ENSG00000264294	0.000588922	-2.85418	-0.252237	0.534227	5.41628	0.0199499	0.027972	loss
16_84672896	rs12927032	G	A	ENSG00000103160	0.00164517	-3.19591	-0.214344	0.642504	5.95782	0.0146522	0.027972	loss
15_49447388	rs78923085	A	G	ENSG00000104047	0.00433794	-1.88413	0.302952	-0.637823	9.45697	0.00210348	0.027972	loss
1_95200257	rs2802111	C	A	ENSG00000117525	0.00165072	-2.03899	0.336283	-0.372612	5.65839	0.0173721	0.027972	loss
2_220541824	rs6708291	T	C	ENSG00000124006	0.00427771	3.39506	-0.0265544	0.841077	10.7751	0.00102875	0.027972	loss
1_231607719	rs2355864	T	A	ENSG00000135766	0.00422708	-1.92736	0.468364	-0.33689	5.53264	0.0186649	0.027972	loss
11_118012310	rs11216781	G	A	ENSG00000137726	0.00675574	-1.32987	0.174008	-0.304325	5.44923	0.0195769	0.027972	loss
1_227121099	rs2872186	A	G	ENSG00000143776	0.000159938	-2.40695	-0.235096	0.298374	7.46057	0.00630651	0.027972	loss
11_133853694	rs167914	C	G	ENSG00000151502	0.000390818	3.76003	0.514098	-0.488455	5.43586	0.0197274	0.027972	loss
5_112154544	rs71590728	CG	C	ENSG00000171444	0.000648216	-1.50571	0.0549119	-0.275442	5.31603	0.0211301	0.027972	loss
8_54766847	rs1483538	A	G	ENSG00000187735	0.000246682	-2.853	-0.168062	0.441471	5.21522	0.02239	0.027972	loss
2_201532203	rs2715904	A	G	ENSG00000201499	0.00560726	-3.31439	-0.0456437	0.459637	5.18067	0.0228395	0.027972	loss
3_29413517	rs56366604	T	C	ENSG00000203506	0.00105563	-1.86922	0.309566	-0.413343	7.87828	0.0050032	0.027972	loss
12_54158269	rs7299481	A	T	ENSG00000205352	0.00172349	-1.75177	0.307869	-0.301789	5.05268	0.0245879	0.027972	loss
7_12137792	rs76454133	C	T	ENSG00000006747	0.00585157	-1.98621	0.32217	-0.487943	4.96099	0.0259254	0.028971	loss
9_136388223	rs11534419	T	C	ENSG00000160326	0.000286058	1.93486	0.203683	-0.379354	6.24968	0.0124216	0.028971	loss
1_92152470	rs1887053	A	G	ENSG00000097046	0.00113771	-1.38375	0.12621	-0.246612	5.15281	0.0232088	0.028971	loss
15_69620496	rs12443375	G	A	ENSG00000245750	0.00116229	-3.253	0.410021	-0.479648	7.17106	0.0074089	0.028971	loss
3_131273070	rs76779792	T	C	ENSG00000246082	0.00306394	3.00781	-0.765109	0.484551	6.42583	0.0112473	0.028971	loss
8_81476451	rs388447	T	C	ENSG00000254162	0.00344817	1.99109	0.301219	-0.382144	5.06549	0.0244068	0.028971	loss
12_10843836	rs11053901	T	A	ENSG00000256682	0.00628555	1.74212	0.0125213	0.415914	6.29714	0.0120933	0.028971	loss
12_93643203	rs34911076	A	G	ENSG00000102189	0.00665591	2.51746	-0.260018	0.500354	6.23698	0.012511	0.028971	loss
18_11193105	rs62083760	C	G	ENSG00000263952	0.00245917	2.185	-0.346588	0.442616	6.6749	0.00977799	0.028971	loss
8_1401820	rs76540875	G	A	ENSG00000104728	0.000536723	-2.47892	0.266883	-0.372594	5.32758	0.0209906	0.028971	loss
17_39632340	rs17495782	A	G	ENSG00000276252	0.00554421	-2.97602	-0.300898	0.557633	5.20281	0.0225505	0.028971	loss
1_148025108	rs3881755	T	A	ENSG00000278882	0.00792134	-2.65141	-0.0971958	0.600102	5.9398	0.0148027	0.028971	loss
15_33016154	rs11630554	A	G	ENSG00000279958	0.00377612	-1.73939	0.0883807	-0.346879	5.71494	0.0168211	0.028971	loss
10_118025201	rs12414695	T	C	ENSG00000165868	0.000410876	2.0971	0.341233	-0.342396	5.14958	0.0232519	0.028971	loss
1_46199503	rs1645942760	C	CA	ENSG00000117450	0.00693145	2.73739	0.21321	-0.474247	5.50918	0.0189169	0.028971	loss
4_75342675	rs1811651	G	A	ENSG00000124882	0.00482931	2.12257	0.311601	-0.396008	5.10206	0.0238974	0.028971	loss
X_134428434	rs2084095598	G	C	ENSG00000134590	0.00188906	-4.32149	-0.485004	0.737843	6.55275	0.0104722	0.028971	loss
5_150760339	rs147187643	A	G	ENSG00000145908	0.00163249	6.49229	0.243188	-0.791252	4.49033	0.034087	0.028971	loss
22_25386886	rs78209495	C	CA	ENSG00000178803	0.00051105	-2.53397	-0.39122	0.418596	5.04624	0.0246795	0.028971	loss
8_72629959	rs4076783	A	G	ENSG00000178860	0.00181589	1.22078	-0.128648	0.304478	5.90437	0.0151034	0.028971	loss
11_36309910	rs2028902	T	A	ENSG00000179241	7.30193e-05	-2.60506	-0.317714	0.406971	7.257	0.00706253	0.028971	loss
6_109723741	rs911366636	G	GA	ENSG00000183137	0.00737269	-3.33452	-0.571331	0.718044	7.40719	0.00649638	0.028971	loss
9_36736030	rs111666839	A	G	ENSG00000200502	0.0015434	2.17686	-0.286311	0.400303	4.52948	0.0333157	0.028971	loss
6_24947541	rs587009	A	G	ENSG00000207490	0.00551309	1.8226	0.165827	-0.462664	6.85622	0.00883334	0.028971	loss
8_96747238	rs6471559	T	G	ENSG00000156172	0.00203811	-1.59115	-0.245214	0.377275	7.27096	0.00700782	0.028971	loss
7_11919706	rs1554286814	T	TACAGAGTAGAATGATGGTTACC	ENSG00000106460	0.00271337	2.25968	0.197331	-0.587593	6.68379	0.00972934	0.02997	loss
17_73581647	rs555216902	G	GT	ENSG00000132471	0.000223603	-5.3893	-0.231082	0.593842	4.82979	0.027972	0.02997	loss
2_127330637	rs75486157	A	G	ENSG00000136717	0.00273416	-3.83118	-0.538715	0.584218	4.48951	0.0341035	0.02997	loss
11_73232505	rs935174192	G	GA	ENSG00000054967	0.00283407	-3.16529	0.436799	-0.640718	5.94507	0.0147585	0.02997	loss
19_19490274	rs78459730	T	C	ENSG00000213999	0.00247845	-2.26009	-0.199416	0.423799	5.18871	0.0227341	0.02997	loss
10_37269694	rs118109101	G	A	ENSG00000229644	0.00254012	-4.03719	-0.486322	0.842716	7.62558	0.00575461	0.02997	loss
12_105897728	rs17037242	C	T	ENSG00000235162	0.000566942	-2.8482	-0.395864	0.440349	5.89625	0.0151732	0.02997	loss
6_136076536	rs922906344	CTTT	C	ENSG00000237596	0.00369464	-2.99794	-0.252599	0.616859	5.6821	0.0171389	0.02997	loss
19_36632912	rs80318319	G	A	ENSG00000161298	0.00848157	3.47106	-0.551088	0.736181	5.7142	0.0168282	0.02997	loss
11_77108046	rs2602464	T	C	ENSG00000149269	0.00178844	-2.87885	0.177835	-0.397907	6.03569	0.0140195	0.02997	loss
8_12512872	rs369745753	C	T	ENSG00000250794	0.00488705	-3.60527	-0.512352	0.66195	4.93174	0.0263678	0.02997	loss
8_61995058	rs71559325	AAAC	A	ENSG00000255397	0.0041283	1.8098	0.130692	-0.352265	5.51066	0.0189009	0.02997	loss
20_29642222	rs79821264	A	C	ENSG00000149531	0.00201783	2.44296	-0.0849487	0.463243	5.65909	0.0173651	0.02997	loss
1_17905190	rs12066034	T	C	ENSG00000266727	0.00048728	0.884254	-0.00714083	-0.220394	9.80249	0.00174276	0.02997	loss
17_62056610	rs7211557	G	A	ENSG00000277887	0.00365504	2.25238	-0.143232	0.455982	6.13507	0.0132526	0.02997	loss
22_40103934	rs6001655	G	A	ENSG00000280216	0.00173178	-2.58177	-0.305898	0.38919	5.84807	0.0155942	0.02997	loss
7_156347769	rs12536996	G	T	ENSG00000105982	8.98816e-05	2.40498	-0.215501	0.350005	5.57068	0.0182636	0.02997	loss
10_49407668	rs79755838	G	A	ENSG00000107643	0.00348474	4.58701	0.458176	-0.641804	5.91049	0.015051	0.02997	loss
17_27965300	rs913290523	G	GA	ENSG00000167543	0.0041696	-2.31677	0.326938	-0.623037	6.34726	0.0117563	0.02997	loss
1_183398904	rs200429503	A	C	ENSG00000116701	0.00855858	-2.44062	0.330997	-0.508319	4.6543	0.0309759	0.02997	loss
3_41305890	rs78000046	T	C	ENSG00000168036	0.00575725	-2.10919	-0.287994	0.419204	5.98601	0.0144198	0.02997	loss
10_22803286	rs7478665	C	A	ENSG00000168283	9.33008e-05	2.57575	-0.134694	0.375548	5.89909	0.0151487	0.02997	loss
20_60273087	rs6089263	C	A	ENSG00000130699	0.00391288	-1.4395	-0.072807	0.398265	7.0261	0.008033	0.02997	loss
1_201337170	rs3729842	A	G	ENSG00000134369	0.00235289	1.60954	-0.370899	0.468687	5.07601	0.0242592	0.02997	loss
8_8738005	rs379547	A	C	ENSG00000147324	0.00700683	3.11193	-0.446676	0.602718	4.94821	0.0261176	0.02997	loss
16_66895103	rs5012373	A	G	ENSG00000172831	0.00785273	1.40704	0.284969	-0.313936	6.61461	0.0101145	0.02997	loss
15_75270978	rs117225771	T	C	ENSG00000178761	0.00589895	2.85593	-0.73258	0.825431	7.55452	0.00598599	0.02997	loss
3_49632628	rs2329022	T	C	ENSG00000188315	0.002225	-3.34665	-0.311363	0.51062	5.52649	0.0187306	0.02997	loss
1_26899125	rs282177	C	T	ENSG00000198746	1.54617e-05	-2.86985	-0.257444	0.400247	5.79301	0.01609	0.02997	loss
15_25750941	rs1000040	G	A	ENSG00000207174	0.00044842	-2.19519	-0.197967	0.394356	6.72885	0.00948655	0.02997	loss
6_89914138	rs9342185	G	C	ENSG00000222145	0.000961116	2.57052	0.371997	-0.443573	6.50154	0.0107781	0.030969	loss
2_206577578	rs849546	C	T	ENSG00000237580	0.00160888	-2.23568	-0.0113824	0.235592	2.95096	0.0858267	0.030969	loss
6_38021720	rs879692598	A	AT	ENSG00000243313	9.97034e-05	-4.33585	0.3817	-0.658787	5.31106	0.0211905	0.030969	loss
4_15893935	rs371852794	AT	A	ENSG00000249930	0.00688038	-2.56522	-0.316393	0.499443	5.11768	0.0236833	0.030969	loss
13_52101429	rs1462262629	T	G	ENSG00000253309	0.0018303	-2.84292	0.245709	-0.546859	5.39432	0.0202023	0.030969	loss
14_73623377	rs796273986	G	GT	ENSG00000100767	0.000374651	-3.82404	-0.0652417	0.485234	4.48019	0.0342899	0.030969	loss
11_62209534	rs10897276	G	A	ENSG00000255717	0.000277108	2.12814	0.350641	-0.387893	6.17949	0.012924	0.030969	loss
20_30888959	rs6141284	T	C	ENSG00000101350	0.00154239	-2.94413	-0.617977	0.630238	7.17112	0.00740866	0.030969	loss
6_13125788	rs9349470	C	A	ENSG00000272379	0.00153	2.38721	0.189033	-0.359603	4.7722	0.0289229	0.030969	loss
10_96126951	rs72814646	A	G	ENSG00000273450	0.0030581	-2.69081	0.209519	-0.479373	5.2377	0.0221024	0.030969	loss
6_30345825	rs28986313	G	A	ENSG00000278773	2.01267e-05	-2.55731	0.249441	-0.3917	6.43985	0.0111588	0.030969	loss
14_94710312	rs5810664	AT	A	ENSG00000165949	0.00215862	-1.87477	0.269334	-0.326612	5.03729	0.0248072	0.030969	loss
17_1546462	rs147308204	T	C	ENSG00000070366	0.000404665	-5.00232	-0.490836	0.7674	5.92751	0.0149063	0.030969	loss
1_28496748	rs78221516	T	C	ENSG00000126698	0.000513772	-3.52537	0.368999	-0.565309	5.28959	0.0214532	0.030969	loss
6_160838361	rs3106166	A	G	ENSG00000146477	0.00181402	2.38786	0.0532777	0.283198	4.30023	0.0381072	0.030969	loss
17_1907401	rs77559614	A	G	ENSG00000074660	0.00172754	-3.31646	-0.272438	0.82615	8.76927	0.00306348	0.030969	loss
3_48709463	rs13353481	G	C	ENSG00000177479	0.00101396	3.07987	-0.371973	0.688902	7.36501	0.00665052	0.030969	loss
14_77989826	rs2142183	C	G	ENSG00000100601	0.0047504	-2.01189	0.0804439	-0.382804	4.79248	0.0285843	0.031968	loss
19_12399733	rs4297803	A	G	ENSG00000209702	0.00153325	-2.51489	-0.303081	0.471758	6.28826	0.012154	0.031968	loss
22_45396146	rs77204544	T	C	ENSG00000093000	0.00310791	2.01931	0.261911	-0.377474	5.02806	0.0249398	0.031968	loss
5_133580648	rs1362754711	ATATATATATATATATATATATAT	A	ENSG00000213585	0.00305963	-3.39548	-0.15433	0.609009	4.52164	0.0334687	0.031968	loss
5_68660045	rs4252235	A	T	ENSG00000213830	0.00309223	2.42546	-0.302587	0.536781	5.99905	0.0143136	0.031968	loss
3_133768966	rs75525674	C	T	ENSG00000214289	0.00390954	3.82164	-0.127391	0.578321	4.00519	0.0453604	0.031968	loss
21_43817769	rs12483582	A	G	ENSG00000160193	0.00194461	2.15676	-0.255331	0.424789	6.31207	0.0119918	0.031968	loss
3_158765180	rs1501295	G	T	ENSG00000232374	0.00958055	-2.08928	0.150065	-0.340181	4.60967	0.0317922	0.031968	loss
17_7072509	rs78337660	A	G	ENSG00000161940	0.00979607	-4.77584	0.518507	-0.943784	7.18102	0.00736789	0.031968	loss
7_127943849	rs78629780	G	A	ENSG00000243302	0.00246579	-1.98757	-0.418323	0.696176	9.47091	0.00208755	0.031968	loss
1_221017710	rs566233734	A	G	ENSG00000162817	0.000413743	-2.28286	-0.27256	0.377402	7.28319	0.00696027	0.031968	loss
11_70204896	rs71467485	A	G	ENSG00000254495	0.000739083	2.67333	-0.328432	0.709279	10.3167	0.00131833	0.031968	loss
8_29357789	rs13274558	T	A	ENSG00000259366	0.00482794	1.94512	0.214461	-0.368483	4.91879	0.0265662	0.031968	loss
19_30056936	rs988941767	T	TAGTC	ENSG00000267006	0.000368162	3.01739	0.222333	-0.333911	4.92288	0.0265032	0.031968	loss
17_39778195	rs138410478	T	C	ENSG00000270010	0.000642649	6.1008	-0.599008	0.776946	5.2878	0.0214754	0.031968	loss
12_75592815	rs11180401	A	G	ENSG00000273987	0.00144394	3.70058	-0.209503	0.598384	5.57565	0.0182119	0.031968	loss
14_55355234	rs371734881	G	GT	ENSG00000279392	0.00175694	-5.17963	0.130661	-0.762261	5.93192	0.014869	0.031968	loss
22_46615625	rs1800246	A	G	ENSG00000280384	0.00506343	-3.3567	-0.657667	0.829098	6.29399	0.0121148	0.031968	loss
9_131694466	rs200236553	A	T	ENSG00000107021	0.000159907	5.41333	-0.31902	0.626841	4.30783	0.0379373	0.031968	loss
12_123989586	rs540778890	G	GT	ENSG00000111358	0.00534098	-2.75965	-0.325046	0.429949	4.33494	0.0373377	0.031968	loss
4_184315862	rs7699622	G	A	ENSG00000129187	0.00767545	3.21163	-0.284386	0.709002	5.79597	0.0160629	0.031968	loss
2_233311905	rs114697746	A	G	ENSG00000144535	0.00271335	-2.30955	-0.324352	0.452423	5.93825	0.0148157	0.031968	loss
6_43934803	rs62401254	C	G	ENSG00000172432	0.00332707	-3.17849	0.430535	-0.616597	6.23307	0.0125386	0.031968	loss
11_15088928	rs1168609465	AC	A	ENSG00000175868	0.0018869	-4.0745	-0.272917	0.645914	5.0645	0.0244208	0.031968	loss
6_65661067	rs2144715	G	A	ENSG00000188107	0.00264012	2.44612	-0.00219133	0.409565	5.56106	0.0183643	0.031968	loss
18_61028179	rs7408040	A	G	ENSG00000081913	0.00535462	-3.74542	-0.909332	0.961081	8.68402	0.00321013	0.031968	loss
15_26044834	rs11161219	C	T	ENSG00000206190	0.000358028	1.92507	0.268944	-0.377093	7.46896	0.00627718	0.031968	loss
5_36455665	rs11366068	CA	C	ENSG00000249850	0.00131507	4.03399	-0.164865	0.591942	4.67851	0.0305422	0.032967	loss
11_1902837	rs1332750547	GCCTCGAGGGCGGGCGCTGGGCAGAGCAGGGCTCCCTCTGGA	G	ENSG00000250644	0.000112633	-6.92319	0.167204	-0.865959	6.16319	0.0130435	0.032967	loss
2_84547264	rs11694037	T	G	ENSG00000163541	0.00941993	1.96981	-0.0959123	0.448615	5.62872	0.0176686	0.032967	loss
21_32757144	rs486443	T	C	ENSG00000273271	0.000125519	4.0203	-0.146595	0.621609	6.02957	0.0140682	0.032967	loss
16_23385306	rs250571	T	C	ENSG00000280039	0.000973318	-2.85811	-0.392763	0.707777	7.11197	0.00765708	0.032967	loss
19_43790217	rs117517393	A	G	ENSG00000105771	0.000163238	4.95126	0.193065	-0.849875	7.7839	0.00527139	0.032967	loss
2_114770212	rs276836	A	G	ENSG00000115091	0.00112085	2.2678	-0.0921161	0.375973	5.21727	0.0223637	0.032967	loss
2_85377576	rs2568221	C	T	ENSG00000168890	9.18176e-06	3.98208	0.164795	-0.453752	6.02268	0.0141232	0.032967	loss
6_37305622	rs9380660	T	G	ENSG00000137200	0.000421256	2.80429	-0.263333	0.362077	3.83982	0.050049	0.032967	loss
4_57652778	rs7679838	A	G	ENSG00000174780	0.000905071	-2.82606	-0.0370945	0.40979	5.41329	0.019984	0.032967	loss
17_27924179	rs3098945	C	T	ENSG00000178082	0.00480787	3.31616	0.348006	-0.465724	6.32393	0.0119119	0.032967	loss
2_96210955	rs1214027837	G	A	ENSG00000155066	0.00350959	-2.47155	0.0206293	0.47579	3.41971	0.0644225	0.032967	loss
10_77383569	rs1430331	T	G	ENSG00000207583	0.00101971	3.08075	0.23385	-0.488079	5.90232	0.0151209	0.032967	loss
20_19130086	rs74375911	C	T	ENSG00000233993	0.00678366	-2.99818	-0.46282	0.605967	5.19386	0.0226668	0.033966	loss
8_65173265	rs2218167	T	C	ENSG00000254330	0.000772804	-1.66035	-0.198986	0.3198	6.03117	0.0140554	0.033966	loss
2_71254271	rs72485363	A	C	ENSG00000258881	0.00696057	-3.08881	-0.454814	0.841945	8.46215	0.00362613	0.033966	loss
17_73082323	rs72453570	G	GT	ENSG00000265636	0.00442416	-3.04042	0.0682877	-0.506581	5.18769	0.0227474	0.033966	loss
1_98023418	rs79965033	G	A	ENSG00000270911	0.00454638	2.67549	0.298224	-0.590005	5.0494	0.0246345	0.033966	loss
5_985687	rs172886	G	C	ENSG00000271781	0.00307815	2.44459	0.11677	-0.414766	4.41557	0.0356123	0.033966	loss
19_20280148	rs1725907	G	C	ENSG00000279039	0.000274913	1.76059	0.586639	-0.334772	5.27782	0.0215988	0.033966	loss
15_56323125	rs8029009	G	C	ENSG00000166450	8.44373e-05	2.63318	-0.163755	0.409026	5.45565	0.0195052	0.033966	loss
16_53402632	rs71143986	CTGTT	C	ENSG00000166971	0.00142027	2.01652	0.262295	-0.34578	5.36022	0.0206012	0.033966	loss
6_33811377	rs76448982	T	C	ENSG00000112514	0.00021864	4.40603	0.153588	-0.468183	5.04711	0.0246671	0.033966	loss
6_164406371	rs56038909	G	GA	ENSG00000112531	0.00581632	-2.02485	0.230927	-0.350513	4.73162	0.029613	0.033966	loss
16_12154001	rs201847438	C	CA	ENSG00000122299	0.000728239	-2.09171	0.048675	-0.378123	5.99445	0.0143509	0.033966	loss
1_32721405	rs10158306	A	T	ENSG00000182866	0.000393767	3.85202	0.369323	-0.558231	5.11295	0.023748	0.033966	loss
20_19919580	rs142848682	A	G	ENSG00000188559	0.00624078	3.57752	-0.539136	0.560568	5.49128	0.0191116	0.033966	loss
15_52478297	rs12903001	T	C	ENSG00000197535	0.00218998	1.45671	0.076683	-0.254221	5.31838	0.0211016	0.033966	loss
10_135031141	rs12571079	A	G	ENSG00000198546	0.00189816	3.6646	-0.213519	0.670131	5.12187	0.0236262	0.033966	loss
6_38808435	rs1738193	T	G	ENSG00000199938	0.00372494	2.02484	-0.430224	0.401575	4.22942	0.0397291	0.033966	loss
6_74142533	rs3013725	G	A	ENSG00000218459	4.73759e-05	-2.74766	-0.128207	0.46158	7.04068	0.0079679	0.034965	loss
20_30762285	rs199633678	T	TTG	ENSG00000224452	0.00128687	4.51062	0.43862	-0.664919	4.83631	0.0278665	0.034965	loss
21_35982169	rs8130856	T	A	ENSG00000227456	0.000247863	-3.33147	0.310602	-0.443664	5.24114	0.0220589	0.034965	loss
22_23702130	rs10427608	C	T	ENSG00000230701	0.00450916	4.03228	0.364889	-0.620066	5.77249	0.016279	0.034965	loss
4_39370550	rs71643288	G	GT	ENSG00000249685	0.000806501	3.1067	-0.00333212	-0.554273	4.79816	0.0284902	0.034965	loss
11_87059835	rs76366992	C	T	ENSG00000254650	0.000366089	-2.59257	0.245311	-0.389824	5.0509	0.0246132	0.034965	loss
12_94015105	rs79281869	TAC	T	ENSG00000258274	0.000221757	2.73365	0.246937	-0.461586	6.08875	0.0136046	0.034965	loss
X_133195363	rs574130317	T	G	ENSG00000165704	0.00227285	3.18174	-0.104501	0.565606	3.93357	0.0473315	0.034965	loss
1_27426382	rs3765514	T	C	ENSG00000281023	0.00424626	1.85071	-0.0783162	0.362719	4.39935	0.0359527	0.034965	loss
11_134196063	rs60477288	CA	C	ENSG00000166086	0.00102101	-3.04993	-0.00589752	-0.482432	3.34154	0.0675515	0.034965	loss
11_17878912	rs4756925	T	C	ENSG00000166788	0.000145127	-3.18913	0.179105	-0.511899	5.20578	0.0225119	0.034965	loss
2_119772990	rs34987154	C	A	ENSG00000115107	0.0016106	2.62055	-0.213956	0.410956	4.90312	0.0268082	0.034965	loss
5_179735941	rs145130620	A	C	ENSG00000131459	0.00686665	2.04346	-0.278991	0.545331	6.21834	0.0126434	0.034965	loss
12_110082231	rs1344541	A	G	ENSG00000139428	0.00636915	-2.3843	-0.092771	0.474337	4.78954	0.028633	0.034965	loss
10_98382929	rs74614788	C	A	ENSG00000177853	0.000238841	-3.68277	-0.527401	0.82406	6.21862	0.0126413	0.034965	loss
16_21535149	rs369519847	G	C	ENSG00000185716	0.000665166	3.70071	-0.210913	0.603475	5.97697	0.0144939	0.034965	loss
14_24898556	rs2273633	C	G	ENSG00000092295	3.15096e-05	3.60684	-0.213846	0.418028	5.86626	0.0154338	0.035964	loss
12_31986075	rs10743769	G	T	ENSG00000225349	0.00754435	1.47925	0.331394	-0.389887	5.70981	0.0168703	0.035964	loss
9_92292039	rs142681890	AAGTT	A	ENSG00000231799	0.00303132	2.43086	-0.317544	0.408542	5.24269	0.0220391	0.035964	loss
11_130067226	rs2324004	G	A	ENSG00000233220	0.00827223	2.89603	-0.29597	0.524036	5.04979	0.0246289	0.035964	loss
1_229190243	rs587950	C	T	ENSG00000234975	0.00351598	-2.00333	-0.22856	0.351771	5.53666	0.0186221	0.035964	loss
1_58873731	rs338913	G	A	ENSG00000162600	0.00147444	2.89587	0.350478	-0.609156	7.17006	0.00741301	0.035964	loss
7_39705237	rs10231409	T	C	ENSG00000259826	0.00459138	3.30597	0.379287	-0.462075	3.94892	0.0469014	0.035964	loss
22_44524197	rs133915	A	C	ENSG00000261251	0.00194302	-2.27581	-0.402282	0.424893	7.83308	0.00512985	0.035964	loss
17_43229647	rs141039553	T	TA	ENSG00000267278	0.00239956	-1.80659	-0.235237	0.384766	6.26858	0.0122897	0.035964	loss
14_92336989	rs929609	C	T	ENSG00000279963	0.00471249	2.30501	-0.166918	0.341745	4.38263	0.036307	0.035964	loss
20_935061	rs2422567	C	T	ENSG00000280162	0.000267436	-1.40251	0.145186	-0.244159	5.46651	0.0193843	0.035964	loss
10_75937700	rs57024746	TA	T	ENSG00000280238	0.00292333	5.22521	-0.469302	0.734376	4.79926	0.0284719	0.035964	loss
16_10360274	rs194325	C	G	ENSG00000166676	0.00384288	-1.89928	0.0805774	-0.360532	5.81476	0.0158923	0.035964	loss
1_230655016	rs149943666	T	C	ENSG00000119280	0.000368106	3.98815	-0.501075	0.647346	5.11764	0.0236838	0.035964	loss
16_66706930	rs355933	A	C	ENSG00000140931	0.0019024	-2.12167	-0.0074099	0.348975	4.4256	0.0354036	0.035964	loss
15_83897938	rs12594843	A	G	ENSG00000169612	0.00782963	-2.002	-0.696291	0.469641	5.34315	0.0208038	0.035964	loss
15_81896910	rs747044505	A	T	ENSG00000188869	0.00529472	-2.82747	-0.501223	0.494795	3.0822	0.0791532	0.035964	loss
1_150041405	rs7554419	G	C	ENSG00000203811	0.00143223	2.42082	-0.442663	0.433439	5.94271	0.0147783	0.035964	loss
9_135984654	rs667990	A	G	ENSG00000206611	0.00182633	1.71826	-0.261136	0.324931	5.05078	0.0246149	0.035964	loss
19_54240645	rs10407340	G	A	ENSG00000213777	0.000315311	2.58341	-0.240853	0.351102	5.95481	0.0146772	0.036963	loss
15_43512604	rs28723492	A	G	ENSG00000224677	0.0098787	3.94107	0.713527	-0.71222	4.30087	0.0380929	0.036963	loss
20_14025030	rs146728540	T	C	ENSG00000230935	0.00272922	3.48159	-0.301796	0.508414	3.91868	0.0477524	0.036963	loss
9_33844767	rs74180509	CT	C	ENSG00000235481	0.00168983	-3.38918	0.25026	-0.577141	4.61069	0.0317732	0.036963	loss
2_38328812	rs11430637	G	GA	ENSG00000235586	0.00236368	3.7383	-0.41939	0.562914	4.73663	0.0295269	0.036963	loss
11_46746654	rs3136459	C	CTG	ENSG00000256897	0.00898875	-1.72361	0.159069	-0.290997	4.90447	0.0267873	0.036963	loss
21_17752054	rs35492523	A	AGT	ENSG00000270139	0.00781664	-1.79231	-0.489498	0.403825	5.77105	0.0162923	0.036963	loss
5_52288482	rs3212657	C	T	ENSG00000272123	0.00390596	-1.48648	0.206691	-0.379603	6.76676	0.00928711	0.036963	loss
9_115594773	rs60458169	T	A	ENSG00000165188	0.00833916	-2.25416	-0.157896	0.415918	4.8793	0.0271806	0.036963	loss
17_17533249	rs34988972	T	TG	ENSG00000279428	0.00622795	2.12326	-0.393291	0.512734	7.1033	0.0076942	0.036963	loss
11_93928549	rs10831173	C	T	ENSG00000020922	0.00578734	-1.9947	0.370412	-0.446091	5.36428	0.0205533	0.036963	loss
1_24508476	rs4649200	A	G	ENSG00000117308	0.00452889	-1.37194	0.172543	-0.269716	4.95444	0.0260237	0.036963	loss
11_119205735	rs12797083	C	T	ENSG00000186174	0.00638724	1.96211	0.318654	-0.41555	3.53014	0.0602626	0.036963	loss
9_132146405	rs10760614	C	T	ENSG00000188483	0.000186837	-2.52513	0.130656	-0.411934	6.04702	0.0139298	0.036963	loss
14_102088627	rs753099568	AT	A	ENSG00000080824	0.0069979	2.71574	0.246912	-0.757458	6.80664	0.00908197	0.036963	loss
13_99277981	rs55989371	C	T	ENSG00000207298	0.000810555	2.16233	-0.288483	0.34893	5.47189	0.0193247	0.036963	loss
1_15344029	rs11578211	A	G	ENSG00000215720	0.00420877	2.31289	-0.267876	0.455115	4.87186	0.0272981	0.037962	loss
2_206670999	rs10932128	G	A	ENSG00000225216	0.00375163	-1.79329	-0.341963	0.490585	8.24527	0.00408582	0.037962	loss
6_52061988	rs79222887	A	G	ENSG00000225791	0.000631218	2.84885	-0.239317	0.444567	5.59934	0.0179673	0.037962	loss
8_57313718	rs13270298	T	A	ENSG00000240905	4.74818e-05	2.81129	0.331555	-0.387106	5.21636	0.0223753	0.037962	loss
22_32454092	rs144850068	TAC	T	ENSG00000100225	0.000747953	3.71768	0.492671	-0.595847	4.97624	0.0256977	0.037962	loss
4_185820357	rs1053749494	CA	C	ENSG00000251878	0.000353846	6.04163	-0.207661	0.948485	6.96675	0.0083038	0.037962	loss
16_1223722	rs116955166	A	G	ENSG00000280327	0.00224801	-3.83939	0.352553	-0.881009	6.74356	0.00940865	0.037962	loss
14_89882154	rs1491475861	ATAGT	A	ENSG00000281485	0.00355839	-2.7641	0.231789	-0.377818	5.18162	0.0228271	0.037962	loss
12_54511640	rs11170816	G	A	ENSG00000111481	0.00266458	-1.82991	-0.333785	0.418581	5.5939	0.0180231	0.037962	loss
6_57177666	rs12664535	T	A	ENSG00000112200	2.29844e-05	3.30518	0.356067	-0.397234	5.12267	0.0236153	0.037962	loss
2_219947979	rs78688308	T	C	ENSG00000115661	0.00453994	3.88087	0.313645	0.590478	3.78983	0.0515647	0.037962	loss
1_16296695	rs41339145	G	T	ENSG00000116786	0.00315751	-4.04304	-0.38891	0.782745	7.19946	0.00729254	0.037962	loss
9_137784345	rs55871208	C	G	ENSG00000130558	0.000923331	2.23221	0.464293	-0.555629	5.62268	0.0177295	0.037962	loss
4_104172256	rs184603451	C	G	ENSG00000138778	0.000381554	-3.21027	-0.202758	0.318882	3.28725	0.06982	0.037962	loss
17_47137373	rs12939397	A	G	ENSG00000182742	0.00237494	-4.15597	0.327664	-0.795952	5.58615	0.0181031	0.037962	loss
1_119937237	rs1553206900	C	CATATATATATACTCATATATATATACTTAT	ENSG00000223575	0.000276825	-2.59612	-0.470577	0.467136	6.86596	0.00878528	0.038961	loss
1_178615214	rs1122579	C	T	ENSG00000240021	0.00612369	-2.16924	-0.151723	0.393045	4.50126	0.0338698	0.038961	loss
5_76662987	rs6877581	C	G	ENSG00000250802	0.0041507	2.10941	0.18826	-0.389745	5.89423	0.0151906	0.038961	loss
20_30967950	rs6141694	T	C	ENSG00000101331	0.000287384	-2.68416	-0.241654	0.441336	5.01205	0.0251714	0.038961	loss
16_1118403	rs10664241	TGTC	T	ENSG00000260807	0.00312146	1.79118	0.195307	-0.424042	6.08416	0.0136399	0.038961	loss
10_6271556	rs7904794	T	C	ENSG00000270427	0.000127228	-2.41723	0.1524	-0.350852	5.70088	0.0169564	0.038961	loss
6_158923434	rs9364968	G	C	ENSG00000271913	0.000152425	5.15598	-0.211655	0.602973	4.2042	0.0403241	0.038961	loss
1_202823777	rs74360086	C	G	ENSG00000272262	0.000269992	7.14571	-0.20991	-0.562915	2.79563	0.0945215	0.038961	loss
22_35913976	rs5999855	C	A	ENSG00000279184	0.000771531	-1.99903	0.304553	-0.375436	6.47081	0.010966	0.038961	loss
12_125481738	rs71851305	C	CT	ENSG00000279527	0.0080901	-1.30599	-0.112492	0.313828	5.06014	0.0244823	0.038961	loss
7_80988372	rs138574296	A	T	ENSG00000019991	0.0037828	3.56634	0.178278	-0.731108	4.87912	0.0271835	0.038961	loss
10_97451518	rs10748638	T	C	ENSG00000119977	0.00104473	-2.34038	-0.282937	0.497139	6.4329	0.0112026	0.038961	loss
2_25441013	rs891183749	G	GT	ENSG00000138092	0.00370056	2.55474	0.2369	-0.504334	5.95738	0.0146558	0.038961	loss
12_94001280	rs77702030	C	T	ENSG00000173598	0.00022102	4.31025	0.363305	-1.19175	13.2148	0.000277746	0.038961	loss
4_10083143	rs199827768	T	TA	ENSG00000178163	0.00332199	4.33957	0.56624	-0.934414	7.28319	0.00696028	0.038961	loss
21_15502660	rs752097414	AAG	A	ENSG00000203616	0.00137764	-4.19085	-0.648796	0.492321	2.91771	0.0876123	0.038961	loss
9_140738572	rs59678746	T	TC	ENSG00000203993	0.00196819	-2.92343	0.298653	-0.622053	5.72483	0.0167267	0.038961	loss
17_73752999	rs2249613	C	G	ENSG00000204323	0.00778637	1.49864	-0.101458	0.315118	5.63687	0.0175866	0.038961	loss
1_146504875	rs114680121	C	T	ENSG00000131791	0.00341323	-2.38974	-0.320961	0.386357	4.26138	0.0389882	0.03996	loss
20_17690523	rs6075240	C	T	ENSG00000089006	0.00398549	-1.88729	0.0789131	-0.352682	4.51558	0.0335875	0.03996	loss
1_22539813	rs12080095	G	T	ENSG00000090686	4.03594e-05	-2.55918	-0.203798	0.372494	4.80254	0.0284179	0.03996	loss
1_160762762	rs199867116	G	GT	ENSG00000158882	0.0074285	-4.61617	0.171432	-0.894546	5.58389	0.0181264	0.03996	loss
7_116358044	rs38855	A	G	ENSG00000228368	0.00432561	-1.52387	0.220124	-0.332864	4.60042	0.0319641	0.03996	loss
21_46073373	rs12483360	G	A	ENSG00000160226	0.000516746	-1.91083	-0.283349	0.349199	6.91468	0.00854907	0.03996	loss
16_3575270	rs13332500	G	T	ENSG00000232196	0.00692476	1.68233	0.282833	-0.307091	4.7278	0.0296789	0.03996	loss
18_74786410	rs34879896	T	C	ENSG00000244229	0.000776866	-3.39	0.226233	-0.584015	4.0803	0.0433859	0.03996	loss
1_28684075	rs9438602	A	G	ENSG00000162419	0.00197198	2.633	-0.0435036	0.381946	3.70291	0.0543177	0.03996	loss
1_108695669	rs74677427	T	A	ENSG00000162636	0.00213803	-2.31383	-0.415814	0.343814	3.8869	0.0486642	0.03996	loss
17_71285675	rs8081010	G	A	ENSG00000252274	0.000233072	-2.39945	-0.294335	0.355427	4.50209	0.0338535	0.03996	loss
8_22906180	rs7834008	C	T	ENSG00000253200	0.006976	2.03758	0.150959	-0.491199	6.16048	0.0130636	0.03996	loss
5_141242633	rs14359	G	C	ENSG00000253846	0.00130992	-2.26892	-0.334145	0.379074	4.87181	0.0272989	0.03996	loss
11_27189492	rs7931240	A	G	ENSG00000254862	0.00432109	-2.65837	0.294822	-0.719992	8.61376	0.00333633	0.03996	loss
17_73449635	rs201626554	TTTC	T	ENSG00000265987	0.000636018	-3.69253	0.296581	-0.612618	5.6157	0.0178003	0.03996	loss
9_126090469	rs28677064	T	G	ENSG00000274325	0.000194708	-1.95952	0.112577	-0.349992	7.17216	0.00740438	0.03996	loss
3_49125273	rs768352726	A	G	ENSG00000274831	0.000128714	-4.91287	0.504267	-0.634926	11.0245	0.000899143	0.03996	loss
11_2190519	rs7483056	A	G	ENSG00000275666	0.0019117	1.13775	-0.177984	0.218279	5.30481	0.0212667	0.03996	loss
12_69404065	rs11177446	G	A	ENSG00000166225	0.000226115	-2.69135	0.328253	-0.466121	5.89548	0.0151798	0.03996	loss
18_3636929	rs367788847	A	G	ENSG00000118680	0.000272472	-3.35597	-0.129851	0.424647	4.27807	0.0386071	0.03996	loss
20_55887006	rs117400384	T	C	ENSG00000124253	0.00216299	3.0323	-0.1277	0.503695	3.66741	0.0554865	0.03996	loss
1_40973131	rs6674673	G	A	ENSG00000049089	0.000476281	-2.4487	-0.417211	0.495414	9.65947	0.00188378	0.03996	loss
5_116023963	rs2964658	T	C	ENSG00000145781	0.00376849	1.67668	0.175314	-0.31797	4.92119	0.0265292	0.03996	loss
3_118968730	rs6808238	A	C	ENSG00000176142	0.000697997	2.43566	-0.383047	0.424238	5.18085	0.0228371	0.03996	loss
14_77937550	rs59528880	A	AT	ENSG00000119669	6.32388e-05	3.39962	-0.481244	0.560332	5.32774	0.0209886	0.040959	loss
22_22876386	rs361828	T	G	ENSG00000211649	0.00296147	1.78329	-0.207442	0.255239	3.99541	0.0456244	0.040959	loss
22_22699092	rs5757927	A	G	ENSG00000211664	0.000264297	3.0516	-0.0599033	-0.457407	6.16419	0.0130362	0.040959	loss
20_3067068	rs57749377	CAA	C	ENSG00000088812	0.000979879	-4.2323	-0.399191	0.677125	8.15705	0.00428941	0.040959	loss
1_2121037	rs544754432	TGCGGGGGAGCCGAGAGGCGGGGCTGCTG	T	ENSG00000215914	0.000227516	-3.04826	0.0803869	-0.488286	6.02042	0.0141413	0.040959	loss
1_101885368	rs4908143	T	G	ENSG00000230946	0.000123594	-2.36929	0.322051	-0.313791	5.8216	0.0158305	0.040959	loss
2_24570496	rs141574102	A	G	ENSG00000232642	0.0047004	4.89644	-0.406465	0.814181	5.48585	0.019171	0.040959	loss
3_4366920	rs139519168	C	A	ENSG00000235978	0.000269475	3.663	0.429027	-0.656288	5.26262	0.0217882	0.040959	loss
22_25976586	rs140400703	T	C	ENSG00000100058	0.00171552	-3.07933	0.261092	-0.523192	5.18435	0.0227912	0.040959	loss
4_142390810	rs77587698	T	G	ENSG00000250189	0.00346733	-3.60095	-0.192198	0.531447	3.46753	0.0625848	0.040959	loss
8_142120097	rs117913251	A	G	ENSG00000252864	0.00407603	5.23082	0.148129	-0.786329	5.51105	0.0188967	0.040959	loss
16_22120646	rs61235361	C	T	ENSG00000260790	0.00186154	-2.90801	-0.295771	0.526216	4.44835	0.0349349	0.040959	loss
9_94216913	rs4743834	A	C	ENSG00000165030	0.00155796	2.15854	0.0673642	-0.319836	4.41163	0.0356948	0.040959	loss
5_145804821	rs11740701	T	C	ENSG00000277568	0.00362363	2.60461	0.179816	-0.52816	6.13059	0.0132862	0.040959	loss
20_31129145	rs79299983	T	C	ENSG00000277692	0.00825913	2.85051	-0.487791	0.558604	4.45268	0.0348466	0.040959	loss
7_5318072	rs6463348	G	T	ENSG00000011275	0.00051801	-3.02288	-0.229885	0.36943	3.94554	0.0469959	0.040959	loss
6_142179007	rs1428183944	C	CTTTTCTT	ENSG00000112414	0.000251968	5.28928	0.356722	-0.678544	5.52155	0.0187836	0.040959	loss
2_118180359	rs10864955	G	A	ENSG00000125631	0.00621106	-3.64649	0.428936	-0.626655	4.70742	0.0300328	0.040959	loss
2_167177988	rs4459751	G	A	ENSG00000136546	0.00109591	-1.60174	0.0560469	-0.256888	4.24998	0.0392507	0.040959	loss
20_20004272	rs142103574	G	GT	ENSG00000173418	0.000688832	-3.75215	0.200854	-0.579911	5.84869	0.0155887	0.040959	loss
18_42548385	rs77808889	G	A	ENSG00000152217	5.11623e-05	2.32815	0.302582	-0.429591	5.61233	0.0178346	0.040959	loss
12_58266762	rs552446751	G	GA	ENSG00000179912	0.00148823	-3.16477	-0.450155	0.610286	5.07464	0.0242783	0.040959	loss
14_99591320	rs807445	C	T	ENSG00000183576	0.00978164	1.96832	-0.259543	0.480585	6.60379	0.0101762	0.040959	loss
17_1158780	rs4790320	A	G	ENSG00000186594	9.80201e-05	2.71445	0.413736	-0.460582	6.59944	0.0102011	0.040959	loss
16_18984087	rs142686927	C	T	ENSG00000188477	0.00256487	3.26883	-0.365506	0.655904	5.70626	0.0169045	0.040959	loss
7_141876119	rs4389847	C	T	ENSG00000239648	0.000774878	-2.30869	-0.157282	0.352918	4.97139	0.0257699	0.041958	loss
17_18704566	rs143734318	TG	T	ENSG00000240445	0.00584635	3.44833	-0.333189	0.506699	4.11262	0.0425644	0.041958	loss
11_13824473	rs5789802	T	TA	ENSG00000240454	0.00329524	1.80044	0.107449	-0.304407	4.85014	0.0276439	0.041958	loss
3_142447620	rs79858942	C	T	ENSG00000244171	0.00955622	-2.47927	-0.269734	0.416333	3.63565	0.0565544	0.041958	loss
12_10841991	rs73044610	T	C	ENSG00000256436	0.000234254	-2.00277	0.00130022	0.29226	4.05837	0.0439528	0.041958	loss
16_12471355	rs11075064	A	G	ENSG00000261560	0.000539883	1.99292	0.172613	-0.280657	5.17106	0.0229662	0.041958	loss
17_75282414	rs8068063	A	G	ENSG00000281678	0.00069403	-0.455405	0.0728391	-0.116879	5.44512	0.019623	0.041958	loss
8_29600080	rs7006016	T	C	ENSG00000120875	0.00168564	-2.61706	0.38785	-0.501777	5.95956	0.0146377	0.041958	loss
12_70019968	rs776410	A	G	ENSG00000127337	0.00139659	-2.05843	-0.198641	0.401064	5.55249	0.0184544	0.041958	loss
2_70822027	rs56384530	A	C	ENSG00000035141	0.000377917	-2.71686	-0.274028	0.354837	5.43823	0.0197007	0.041958	loss
4_13740673	rs1392545584	TCTC	T	ENSG00000038219	0.00210819	-2.67415	0.329515	-0.503114	6.35994	0.0116726	0.041958	loss
1_154758055	rs1169753570	C	T	ENSG00000143630	0.00479743	4.85838	-0.374597	0.524172	2.69688	0.100545	0.041958	loss
19_16392670	rs34059001	AT	A	ENSG00000072958	0.000167955	3.25553	0.326014	-0.470539	4.71085	0.0299729	0.041958	loss
5_1566307	rs4975557	G	C	ENSG00000153395	0.00462567	-2.41884	0.253141	-0.492767	5.31972	0.0210854	0.041958	loss
14_50400592	rs72680060	T	C	ENSG00000100483	0.00393568	3.14256	-0.628959	0.575416	5.94435	0.0147646	0.042957	loss
2_202791535	rs10931981	G	A	ENSG00000224463	0.0049194	-1.79046	0.0128672	0.381828	4.2131	0.040113	0.042957	loss
X_64355233	rs201947703	G	GT	ENSG00000231857	0.00556967	3.19582	0.619222	-1.05846	8.33802	0.00388239	0.042957	loss
3_138615736	rs865930891	A	C	ENSG00000242321	0.00730972	3.38743	-0.631347	0.735261	4.4562	0.0347747	0.042957	loss
1_31184218	rs1188394	A	C	ENSG00000162511	0.00630418	0.760901	-0.171194	0.130908	3.46626	0.0626327	0.042957	loss
14_75148469	rs1213768759	C	CA	ENSG00000259138	0.0011351	-3.69661	0.400541	-0.593491	4.59012	0.0321568	0.042957	loss
16_19209218	rs1544355	C	A	ENSG00000260342	0.0040258	-1.3964	-0.177822	0.366401	5.38157	0.0203506	0.042957	loss
16_84315846	rs955307793	C	CT	ENSG00000261243	0.000689439	-5.31944	-0.135201	0.716119	5.03193	0.0248842	0.042957	loss
1_206184697	rs1664196196	T	TA	ENSG00000263961	0.00503595	-1.96353	-0.130716	0.399249	4.95862	0.0259609	0.042957	loss
19_48382480	rs2547238	C	G	ENSG00000268583	0.000770139	-2.16096	0.0113166	-0.404838	4.95771	0.0259746	0.042957	loss
8_90540791	rs78078747	T	C	ENSG00000104312	0.00276451	-1.89889	-0.46893	0.388598	4.46956	0.0345039	0.042957	loss
5_95010593	rs117824584	T	C	ENSG00000164291	0.00139766	-4.7096	-0.354757	0.598184	5.9226	0.0149479	0.042957	loss
18_72132622	rs11876158	G	A	ENSG00000276934	0.003622	2.06013	0.0904424	-0.440865	5.64226	0.0175326	0.042957	loss
10_18505382	rs78999708	G	A	ENSG00000165997	0.000637334	-2.26314	0.205463	-0.332963	3.41068	0.0647759	0.042957	loss
12_120290504	rs201127935	C	CA	ENSG00000122966	0.00808482	1.79493	0.138206	0.430901	3.40096	0.0651583	0.042957	loss
4_83367829	rs201979659	TG	T	ENSG00000145293	0.000649723	2.43902	0.140728	-0.44777	4.61926	0.031615	0.042957	loss
7_2368743	rs201864914	C	CA	ENSG00000106003	0.000581277	6.11704	0.258918	-0.88272	6.91503	0.0085474	0.043956	loss
7_149598614	rs376337266	A	ATT	ENSG00000106526	0.000752048	-2.11208	0.00987298	-0.378564	5.70668	0.0169005	0.043956	loss
1_213923741	rs830340	T	A	ENSG00000136643	0.00558583	-2.88552	-0.383952	0.640094	6.45313	0.0110757	0.043956	loss
19_11703095	rs35511396	C	T	ENSG00000214223	0.000106356	2.05638	0.0377576	-0.304754	5.628	0.0176758	0.043956	loss
15_82393936	rs2654217	G	C	ENSG00000237550	0.0013767	3.02799	0.131278	-0.485124	4.58206	0.0323084	0.043956	loss
20_55518489	rs138096687	T	C	ENSG00000256222	0.000192047	-4.22697	0.306284	-0.613413	4.34213	0.0371805	0.043956	loss
5_10003217	rs55720206	T	C	ENSG00000259802	0.00406605	-1.77101	-0.335415	0.428017	5.89468	0.0151867	0.043956	loss
16_66573695	rs77453556	A	C	ENSG00000260465	0.00459367	2.48959	0.0720289	-0.464557	5.34962	0.0207268	0.043956	loss
1_164480889	rs200126068	T	TA	ENSG00000269887	0.000863388	2.50502	-0.332989	0.402048	5.14829	0.0232693	0.043956	loss
9_35203523	rs12237033	C	T	ENSG00000165283	0.00439387	3.03365	-0.281804	0.610464	4.25724	0.0390834	0.043956	loss
7_42910151	rs112681780	A	G	ENSG00000106591	0.000279001	-2.91605	0.531353	-0.607124	8.77061	0.00306122	0.043956	loss
12_67183423	rs10535108	C	CTATT	ENSG00000111530	0.00717979	-2.35273	0.317871	-0.475975	5.15627	0.0231626	0.043956	loss
11_11025869	rs34134579	A	C	ENSG00000133805	0.00320979	1.42221	-0.271971	0.31746	4.76652	0.0290185	0.043956	loss
1_120621333	rs376519586	G	GA	ENSG00000134250	0.00125009	-2.38006	-0.370741	0.440022	4.97955	0.0256486	0.043956	loss
4_109301111	rs219467	G	A	ENSG00000138796	0.00209727	-1.55425	-0.0792909	0.253181	4.14793	0.0416854	0.043956	loss
3_196520457	rs117696765	C	T	ENSG00000180370	0.000319123	5.14773	0.00378832	0.757896	5.74943	0.016494	0.043956	loss
7_73256106	rs78641188	A	G	ENSG00000188763	0.00644087	-2.06461	0.391321	-0.387696	5.048	0.0246544	0.043956	loss
1_7828278	rs35695415	C	CA	ENSG00000200344	0.00410407	3.34562	-0.299039	0.545405	4.07921	0.0434139	0.043956	loss
15_100001439	rs35861418	CAT	C	ENSG00000201724	0.00021628	3.13431	-0.37558	0.489321	5.31163	0.0211835	0.043956	loss
9_73089228	rs1537874	A	T	ENSG00000198887	0.0024607	-1.82362	0.23266	-0.318072	4.30942	0.0379019	0.044955	loss
4_169959079	rs117334087	A	C	ENSG00000214671	0.00131529	-3.15019	0.336307	-0.727627	8.07492	0.00448821	0.044955	loss
6_136795028	rs12191377	T	C	ENSG00000216613	0.00236361	-2.06731	-0.0574237	0.435388	5.37885	0.0203823	0.044955	loss
7_30370385	rs796187971	TA	T	ENSG00000225907	0.00957294	2.87949	-0.467398	0.504111	4.50775	0.0337415	0.044955	loss
6_170551256	rs143965817	A	G	ENSG00000229214	0.00034615	-3.99046	0.252535	-0.529859	4.08382	0.0432958	0.044955	loss
3_42239639	rs3821835	T	A	ENSG00000229339	0.00208723	1.92129	0.193278	-0.380684	4.7338	0.0295754	0.044955	loss
3_184652953	rs879363790	CA	C	ENSG00000229638	0.00103534	-4.33015	0.572399	-0.725667	6.81728	0.00902798	0.044955	loss
7_11197653	rs73065419	T	C	ENSG00000230333	0.000682287	2.44501	-0.0992813	0.468872	6.75252	0.00936155	0.044955	loss
17_78958251	rs7215688	T	C	ENSG00000232083	0.00280475	-2.00584	-0.353498	0.354148	4.2206	0.039936	0.044955	loss
7_101261471	rs2240392	G	A	ENSG00000232445	0.00181139	2.12078	0.302674	-0.450103	5.40252	0.0201077	0.044955	loss
11_1626718	rs6578554	C	T	ENSG00000235027	0.000183019	-2.35833	0.0690474	-0.507644	4.47592	0.0343757	0.044955	loss
X_1229943	rs374991435	G	A	ENSG00000236871	0.000493172	-3.21646	0.1563	-0.449242	4.99556	0.0254124	0.044955	loss
7_102183474	rs200890504	AAAAAAG	A	ENSG00000161040	0.00506851	-2.18783	0.245113	-0.378447	4.57726	0.0323989	0.044955	loss
6_100850498	rs112419959	GGCT	G	ENSG00000260000	0.00727361	-1.36173	-0.156588	0.267817	3.79426	0.0514285	0.044955	loss
15_30389532	rs763257457	CA	C	ENSG00000260784	0.00149853	2.74516	-0.482445	0.518846	5.0691	0.024356	0.044955	loss
17_29826666	rs9907422	A	C	ENSG00000266459	0.00461428	-1.44724	-0.0993272	0.263597	4.9606	0.0259312	0.044955	loss
17_73942957	rs373022785	G	GT	ENSG00000267518	0.00963474	2.47788	-0.593376	0.756276	6.72792	0.00949154	0.044955	loss
3_53405024	rs6788412	T	C	ENSG00000271976	0.00233864	-1.57317	0.188076	-0.288228	4.86327	0.0274343	0.044955	loss
6_111271382	rs117167179	A	T	ENSG00000272356	0.0075787	-3.09605	-0.462348	0.615873	4.04338	0.0443449	0.044955	loss
5_131452338	rs117338425	T	C	ENSG00000164398	0.000502001	4.19083	-0.411302	0.803663	6.72449	0.00950981	0.044955	loss
12_15820297	rs11612558	C	T	ENSG00000023734	0.00235663	2.14723	-0.427253	0.614738	5.74403	0.0165448	0.044955	loss
1_160652476	rs10489637	A	G	ENSG00000117090	0.00139293	-2.19824	0.285163	-0.476968	5.54486	0.018535	0.044955	loss
19_50465342	rs283513	A	G	ENSG00000126464	0.000240912	-2.69747	0.0409292	-0.381022	4.36924	0.0365934	0.044955	loss
15_40346650	rs7181985	C	A	ENSG00000128891	0.000363557	2.73055	0.432499	-0.498196	7.1815	0.0073659	0.044955	loss
9_37944427	rs735740	A	G	ENSG00000168795	0.00240631	-2.47479	0.166128	-0.406432	4.90009	0.0268553	0.044955	loss
2_47349825	rs5830942	A	AT	ENSG00000171150	0.00132754	2.26323	-0.269109	0.487385	7.18888	0.00733566	0.044955	loss
17_78835164	rs8078605	T	C	ENSG00000175866	0.00717865	3.55033	0.295428	-0.315579	1.80987	0.178524	0.044955	loss
8_64186048	rs74527215	C	T	ENSG00000185728	0.000330285	2.83795	0.0792004	-0.491572	5.28136	0.0215549	0.044955	loss
14_94583864	rs7141881	A	G	ENSG00000197249	0.00601649	1.727	-0.331706	0.370072	5.39335	0.0202136	0.044955	loss
5_74239784	rs10069954	G	A	ENSG00000198780	0.00234228	3.38728	-0.411323	0.527636	4.07274	0.0435806	0.044955	loss
3_108634973	rs10933973	A	C	ENSG00000202379	0.00182508	1.45775	0.0228333	-0.434459	5.77631	0.0162436	0.044955	loss
6_31326166	rs4947311	C	T	ENSG00000204540	0.00248904	-2.71493	-0.135895	-0.335185	4.43562	0.0351964	0.044955	loss
7_50338605	rs62447177	A	G	ENSG00000132437	0.00206063	1.93001	0.0832382	-0.309121	4.38762	0.0362009	0.045954	loss
21_45978488	rs12483390	A	G	ENSG00000142185	0.00205829	-2.85161	-0.0789866	0.440007	5.76462	0.016352	0.045954	loss
10_26946728	rs11015207	C	T	ENSG00000077420	0.000184097	-2.31783	-0.239986	0.266178	4.69895	0.030181	0.045954	loss
15_59836457	rs2140573356	TTTTC	T	ENSG00000157450	0.000113989	5.06306	0.669751	-0.74101	7.14428	0.00752035	0.045954	loss
22_23276889	rs71318801	TGCGTGGAGGGGCCCGCGTGGAGGGGCCC	T	ENSG00000222037	0.000118663	-2.61463	0.293354	0.334292	5.02923	0.024923	0.045954	loss
2_108804564	rs6733637	A	G	ENSG00000227597	0.000193763	2.79634	0.051123	0.378021	4.10212	0.0428294	0.045954	loss
2_130708754	rs1922631	A	G	ENSG00000230756	0.00985385	2.43935	0.161818	-0.428327	4.07454	0.0435342	0.045954	loss
2_63182611	rs5831652	G	GT	ENSG00000233716	0.00398117	3.50979	-0.470297	0.539007	3.38449	0.0658127	0.045954	loss
22_42971630	rs72487664	G	A	ENSG00000238498	4.86145e-05	2.6816	-0.365692	0.405223	5.95109	0.0147082	0.045954	loss
11_9750495	rs369737	G	A	ENSG00000254865	0.000929469	-1.93323	-0.242131	0.319741	3.83377	0.0502298	0.045954	loss
16_56413307	rs112393741	A	G	ENSG00000260621	0.00532225	-3.11985	-0.182404	0.574697	3.56627	0.0589645	0.045954	loss
15_32656397	rs759236336	GC	G	ENSG00000261064	0.00343566	3.16067	0.354939	-0.503442	4.66364	0.0308077	0.045954	loss
16_3097596	rs3743936	A	T	ENSG00000265864	0.000248431	0.501331	-0.0630096	0.124634	6.4822	0.010896	0.045954	loss
20_33693179	rs6141533	G	T	ENSG00000269202	0.00408973	2.01062	0.142949	-0.361647	4.41349	0.0356559	0.045954	loss
19_17771332	rs8108473	T	G	ENSG00000273654	0.000487536	-2.01664	0.327127	-0.354726	4.08318	0.043312	0.045954	loss
19_41415818	rs78388975	A	G	ENSG00000105245	0.00192859	-2.72398	-0.367418	0.615112	5.12437	0.0235921	0.045954	loss
4_169266579	rs671683	A	G	ENSG00000279384	0.00612056	-1.38887	-0.31673	0.438425	5.86578	0.015438	0.045954	loss
3_36740621	rs6806945	C	T	ENSG00000281100	0.000150292	-4.18545	0.556546	-0.744162	6.14456	0.0131817	0.045954	loss
1_244347931	rs12029008	T	C	ENSG00000035687	0.00352231	-1.77645	-0.250802	0.273637	3.96609	0.0464255	0.045954	loss
16_30680319	rs1458763408	CTG	C	ENSG00000175938	0.00743503	-3.76689	0.106169	-0.591983	3.60141	0.0577307	0.045954	loss
11_713026	rs140780328	CGT	C	ENSG00000177697	0.000326443	2.75383	0.164565	-0.365092	5.14871	0.0232637	0.045954	loss
3_111432752	rs76407344	C	T	ENSG00000153283	0.00148752	-2.63104	-0.385267	0.555449	5.51631	0.0188399	0.045954	loss
7_64450153	rs56156830	AAAG	A	ENSG00000197008	0.0013566	-2.77877	0.16264	-0.485353	4.53842	0.0331421	0.045954	loss
9_35865283	rs9525	A	C	ENSG00000198467	0.00180003	1.5969	0.129954	-0.372514	6.43571	0.0111849	0.045954	loss
1_147167225	rs75847664	A	C	ENSG00000131781	0.00367307	-1.26735	-0.140153	0.289114	4.12648	0.042217	0.046953	loss
18_9743635	rs16955490	A	G	ENSG00000223138	0.00180135	-3.81004	-0.436762	0.780316	6.1719	0.0129795	0.046953	loss
2_237848049	rs1865672	T	C	ENSG00000224844	0.00255474	4.46986	-0.986599	1.02989	7.14575	0.00751417	0.046953	loss
2_46077212	rs10169469	G	T	ENSG00000228481	0.0039748	-2.17631	0.133494	-0.398385	5.22123	0.0223128	0.046953	loss
9_119538054	rs6151139	A	AAGGAGGGAAGG	ENSG00000229105	0.00857036	1.52179	0.231801	-0.339776	4.69718	0.0302121	0.046953	loss
4_9489249	rs13104263	T	C	ENSG00000232264	0.00772597	-1.50349	0.307016	-0.310444	5.55618	0.0184156	0.046953	loss
8_101962884	rs1554618209	G	GT	ENSG00000271882	0.00603825	2.16195	0.195592	-0.397698	4.80597	0.0283613	0.046953	loss
2_166420936	rs2123820	G	A	ENSG00000115339	0.00833024	2.52357	-0.132743	0.458542	5.36411	0.0205553	0.046953	loss
11_34266561	rs2755174	T	C	ENSG00000121691	0.00768413	1.89798	0.215275	-0.352723	4.67488	0.0306068	0.046953	loss
16_89000355	rs11373045	G	GA	ENSG00000176715	0.00117771	-2.22021	-0.0383301	0.410013	5.21196	0.022432	0.046953	loss
7_84240497	rs75531785	C	A	ENSG00000153993	0.00178906	2.74462	-0.10061	0.461528	4.09868	0.0429167	0.046953	loss
20_42918458	rs6065714	C	T	ENSG00000196839	0.00034162	3.46852	0.351482	-0.615736	6.88587	0.00868796	0.046953	loss
5_64846010	rs915408077	T	A	ENSG00000197860	0.00180592	2.0758	-0.218582	0.399298	6.38489	0.0115096	0.046953	loss
1_205913236	rs17433242	A	G	ENSG00000133065	0.00257947	-2.31159	-0.125527	0.416246	5.67291	0.0172288	0.047952	loss
13_50753247	rs1241065	C	G	ENSG00000214359	0.00151826	3.20985	0.266768	-0.526571	4.51736	0.0335526	0.047952	loss
5_138388461	rs75982720	A	T	ENSG00000222937	0.0024298	-3.08818	-0.214168	0.554264	4.64304	0.0311796	0.047952	loss
8_7782938	rs1302853993	TA	T	ENSG00000229477	0.00208755	3.6407	0.14575	-0.573034	8.82349	0.00297377	0.047952	loss
1_220786263	rs370664236	G	GA	ENSG00000232134	0.00399735	4.24795	0.48669	-0.971333	6.72452	0.00950961	0.047952	loss
1_154752457	rs74115864	T	C	ENSG00000236675	0.00476644	-1.47087	-0.137646	0.259555	3.60147	0.0577284	0.047952	loss
19_12239793	rs17719999	C	T	ENSG00000242852	0.00479214	-3.38246	0.96733	-0.793567	5.80524	0.0159785	0.047952	loss
2_37399656	rs796719619	C	CT	ENSG00000252756	0.00674151	3.53665	-0.507785	0.629731	5.14217	0.0233515	0.047952	loss
15_51365185	rs148160497	TC	T	ENSG00000104093	0.00344253	-2.06348	0.302987	-0.460259	6.03631	0.0140145	0.047952	loss
2_74232750	rs74518230	A	G	ENSG00000272183	0.000311429	4.17001	-0.622314	0.856734	9.36708	0.00220918	0.047952	loss
11_102778723	rs10895369	G	C	ENSG00000149968	0.0060354	1.62876	-0.0632796	-0.348886	5.53965	0.0185904	0.047952	loss
20_62140289	rs2150808	G	A	ENSG00000280213	0.00109977	1.87746	-0.245545	0.337951	5.2965	0.0213683	0.047952	loss
3_141429342	rs73870326	T	C	ENSG00000069849	0.00467599	-3.16634	-0.578842	0.660916	6.29261	0.0121242	0.047952	loss
1_109204032	rs116940031	A	G	ENSG00000116266	0.000487726	-3.1781	-0.26614	0.415436	4.38254	0.0363089	0.047952	loss
5_1569970	rs13358268	G	A	ENSG00000049656	0.000224284	-1.83667	-0.305993	0.193947	3.79768	0.0513238	0.047952	loss
10_120711084	rs7908773	A	G	ENSG00000183605	0.002483	3.64855	0.567451	-0.568361	3.96467	0.0464647	0.047952	loss
5_98199053	rs118187541	C	A	ENSG00000153922	0.00632819	-1.7994	0.297915	-0.468043	4.45821	0.0347338	0.047952	loss
1_202616151	rs12402799	C	T	ENSG00000199471	0.00239934	-2.16863	0.182689	-0.369776	4.03923	0.0444542	0.047952	loss
9_16985589	rs72718111	C	A	ENSG00000230694	0.00546867	1.25602	0.264922	-0.305838	4.88429	0.0271021	0.048951	loss
21_46048060	rs57944973	A	G	ENSG00000237604	0.00148628	1.50295	-0.0797264	0.256615	5.07285	0.0243034	0.048951	loss
17_58890569	rs79318682	T	C	ENSG00000267083	9.34186e-05	4.94752	0.462992	-0.78579	5.69204	0.017042	0.048951	loss
19_55800788	rs73053155	T	C	ENSG00000267117	0.00115357	1.81266	-0.162663	0.281447	3.67918	0.055096	0.048951	loss
4_2022349	rs34819575	T	C	ENSG00000163950	0.00401434	2.06231	0.189124	-0.44938	6.11317	0.0134179	0.048951	loss
20_37390174	rs6128913	C	T	ENSG00000277581	0.00369	-2.93459	-0.314575	0.548043	3.62575	0.0568918	0.048951	loss
16_28289243	rs4635350	C	T	ENSG00000278725	0.00741141	1.67563	0.123854	-0.328442	3.99789	0.0455571	0.048951	loss
2_160061300	rs78808185	A	G	ENSG00000123636	0.00158048	-1.53506	-0.318844	0.428345	4.90828	0.0267283	0.048951	loss
6_10466171	rs583776	C	T	ENSG00000124827	0.000900242	1.89485	-0.095633	-0.333621	5.10805	0.0238151	0.048951	loss
7_124827450	rs79965507	A	G	ENSG00000128513	0.000174702	-6.61627	0.179379	-0.832027	5.84398	0.0156304	0.048951	loss
5_14518208	rs32808	A	G	ENSG00000145569	0.00132394	1.96772	0.245668	-0.288656	3.77895	0.0519013	0.048951	loss
1_87098478	rs140881462	C	T	ENSG00000153936	0.00816429	3.31274	-0.616962	0.600244	4.43997	0.0351069	0.048951	loss
20_36594328	rs13342892	C	A	ENSG00000196756	0.000962404	1.62678	0.149777	-0.300909	4.60714	0.0318392	0.048951	loss
19_54731550	rs57342371	T	G	ENSG00000227407	0.00130987	1.85718	0.151306	-0.331427	3.87966	0.0488745	0.04995	loss
21_47947459	rs150477785	A	G	ENSG00000160307	0.00377186	3.833	0.441802	-0.791092	5.40493	0.02008	0.04995	loss
14_99177359	rs192501904	A	G	ENSG00000234648	0.00132665	-3.20894	0.170489	-0.471707	5.126	0.02357	0.04995	loss
2_207609669	rs199742887	AAT	A	ENSG00000253008	0.000450451	3.45141	0.208569	-0.507388	4.2019	0.0403787	0.04995	loss
8_28159264	rs2722891	A	C	ENSG00000254034	0.000258687	2.46793	0.434481	-0.398228	4.65942	0.0308837	0.04995	loss
17_73565262	rs2305526	T	A	ENSG00000265800	0.00158344	1.73053	0.200501	-0.361809	5.48388	0.0191926	0.04995	loss
5_96198655	rs74558818	C	T	ENSG00000164307	0.00303079	-4.1609	-0.0292852	0.456784	4.09355	0.0430472	0.04995	loss
15_42224824	rs6493013	T	C	ENSG00000279937	0.00850311	1.86282	-0.417554	0.347402	4.64489	0.0311461	0.04995	loss
2_220257237	rs984394811	A	AT	ENSG00000280323	0.0017951	3.95232	0.130789	-0.628428	6.38049	0.0115381	0.04995	loss
1_203276998	rs12063729	G	C	ENSG00000117139	0.00425429	2.0608	0.268345	-0.328302	4.43806	0.0351461	0.04995	loss
13_103346442	rs3885617	A	G	ENSG00000134901	0.00317436	1.23471	0.400395	-0.329848	5.07577	0.0242625	0.04995	loss
5_176499183	rs57063519	A	G	ENSG00000198055	0.000971299	-4.46306	0.269623	-0.61399	3.74249	0.0530454	0.04995	loss
7_114318097	rs4236599	T	C	ENSG00000128573	8.79881e-06	3.2488	0.237356	-0.372901	4.89955	0.0268637	0.04995	loss
6_74187490	rs117407584	G	A	ENSG00000135297	0.00356606	-3.09597	0.540857	-0.928581	13.0274	0.000306961	0.000999001	gain
1_118948609	rs4366304	T	C	ENSG00000065183	0.00170611	-1.24132	0.254345	-0.612984	14.8627	0.000115626	0.000999001	gain
17_45894777	rs78312568	T	C	ENSG00000005243	0.00512855	-1.29909	0.139308	-0.581287	11.0901	0.00086788	0.000999001	gain
17_14206768	rs77690302	G	A	ENSG00000006695	0.000591024	4.24503	0.864981	-1.49856	26.3857	2.79602e-07	0.000999001	gain
5_171983756	rs17655085	C	T	ENSG00000212529	0.000991624	3.08577	-0.461408	1.44318	21.8444	2.95672e-06	0.000999001	gain
1_232952865	rs12116417	A	G	ENSG00000212916	0.00179652	1.03071	-0.0973628	0.459094	12.8601	0.000335655	0.000999001	gain
6_159724998	rs7750628	C	T	ENSG00000216480	0.00815078	1.29806	-0.319604	0.764695	15.9404	6.53684e-05	0.000999001	gain
21_31060280	rs363539	A	C	ENSG00000228817	0.00303838	-1.25113	0.0493014	-0.655977	16.1509	5.84906e-05	0.000999001	gain
20_42503859	rs146828686	A	G	ENSG00000101076	0.00978189	1.44384	-0.353842	0.648592	8.26898	0.00403281	0.000999001	gain
10_114136731	rs1320857155	GTAAGCACTGGAAAGGGACTCTACCACTGGAGACCCTCAGGGAA	G	ENSG00000260917	0.000506085	-0.9585	0.261044	-0.430694	12.8725	0.000333445	0.000999001	gain
18_33103904	rs242065	C	T	ENSG00000274400	0.00385162	1.23083	-0.450511	0.677716	16.9691	3.79922e-05	0.000999001	gain
6_28192332	rs200273767	C	CA	ENSG00000278828	0.00349329	1.32551	0.738084	-0.798038	14.8498	0.00011642	0.000999001	gain
14_68310948	rs901213428	G	GT	ENSG00000072121	0.00719049	-2.14803	-0.551405	0.879297	11.3173	0.000767891	0.000999001	gain
10_96134685	rs7099229	A	G	ENSG00000165841	0.00703926	0.939405	-0.195755	0.548985	13.4118	0.000250048	0.000999001	gain
2_216469432	rs12694366	T	C	ENSG00000118242	0.00356593	0.84631	-0.319134	0.538198	12.9386	0.000321877	0.000999001	gain
19_11166476	rs3786723	C	T	ENSG00000129351	0.00622922	-1.6249	0.235315	-0.747638	15.4875	8.30541e-05	0.000999001	gain
16_12122546	rs350223	A	T	ENSG00000048462	0.00203207	0.700705	-0.171457	0.321397	14.7858	0.000120441	0.000999001	gain
6_11225955	rs2094175	G	C	ENSG00000137210	0.00190507	6.41877	-0.451591	0.93978	10.5276	0.00117603	0.000999001	gain
3_183936680	rs2668193	G	A	ENSG00000177383	0.00232238	-1.07647	0.262866	-0.558684	17.9738	2.2397e-05	0.000999001	gain
11_1706960	rs371581485	ACCTGCTCAGT	A	ENSG00000078902	0.00383689	1.40286	-0.386177	0.872046	21.6859	3.2115e-06	0.000999001	gain
18_21638074	rs111414535	G	T	ENSG00000154059	0.00886886	-1.09523	-0.477573	0.584147	11.6382	0.000646112	0.000999001	gain
1_46385468	rs11211226	T	G	ENSG00000197429	0.00421194	-1.24231	0.287833	-0.587732	12.1834	0.000482169	0.000999001	gain
16_20862131	rs7499438	G	A	ENSG00000005187	4.2969e-05	-1.3713	0.337873	-0.536683	14.5533	0.000136251	0.001998	gain
11_63860718	rs12286180	C	A	ENSG00000221273	0.00210321	1.57195	0.461221	-0.598016	11.2779	0.000784349	0.001998	gain
15_43684914	rs2584702	A	C	ENSG00000223572	0.000266152	1.03979	-0.0505948	-0.31965	8.53745	0.00347912	0.001998	gain
X_2416792	rs4892935	T	C	ENSG00000223773	0.00988307	-0.841462	0.336319	-0.517304	13.1602	0.000285953	0.001998	gain
10_52716998	rs72787086	C	G	ENSG00000225303	0.00153742	-2.72968	-0.448507	0.864893	9.75323	0.00179008	0.001998	gain
10_96761174	rs3862014	G	C	ENSG00000230338	0.00325074	0.947234	-0.175508	0.391615	12.4962	0.000407772	0.001998	gain
11_57205751	rs55668957	T	C	ENSG00000233436	0.00014089	-2.09271	0.381624	-0.786874	12.3648	0.000437494	0.001998	gain
4_25581663	rs62409364	T	C	ENSG00000248654	0.00556664	-1.19987	0.236531	-0.582749	11.3064	0.000772389	0.001998	gain
1_153697650	rs61662468	C	A	ENSG00000272654	0.000154738	-2.68447	0.366717	-1.16548	12.3079	0.000451036	0.001998	gain
20_46146895	rs77124908	G	A	ENSG00000273451	0.00710547	1.90024	-0.839665	1.13791	13.4764	0.000241586	0.001998	gain
10_103836563	rs79191539	A	G	ENSG00000166171	0.00449415	1.54719	-0.550967	0.710356	13.2118	0.000278194	0.001998	gain
7_143739665	rs12668516	C	T	ENSG00000159860	5.89986e-05	2.22953	0.307112	-0.54253	7.48003	0.0062387	0.001998	gain
2_108841920	rs34245379	ATG	A	ENSG00000198203	0.000523831	-1.06554	0.143644	-0.571478	19.6988	9.0658e-06	0.001998	gain
9_35679061	rs2857802	T	C	ENSG00000107159	1.1246e-05	0.751247	-0.346072	0.448996	13.6504	0.000220199	0.001998	gain
13_30820199	rs202096	A	G	ENSG00000215049	0.00302139	1.19913	-0.320402	0.482445	9.56877	0.00197916	0.001998	gain
15_22398587	rs374075115	CTTTT	C	ENSG00000270505	0.000687736	2.79016	-0.166645	0.822456	13.5475	0.000232605	0.001998	gain
8_146118935	rs7834033	C	T	ENSG00000167700	0.00601022	1.17106	-0.457307	0.571489	11.027	0.000897962	0.001998	gain
8_24236984	rs79370860	C	T	ENSG00000042980	0.00468754	1.50118	0.071627	0.558143	6.33715	0.0118234	0.001998	gain
2_131608961	rs2459788	A	G	ENSG00000136002	0.00218924	1.52932	-0.360698	0.873717	11.5709	0.000669904	0.001998	gain
6_30471575	rs66508173	T	C	ENSG00000137343	0.00859299	-1.47455	0.0337482	-0.593216	10.1566	0.00143785	0.001998	gain
7_41091506	rs201362912	C	A	ENSG00000175600	0.00131846	6.86659	0.0216465	-0.870708	13.7054	0.000213844	0.001998	gain
17_42679220	rs11655190	A	G	ENSG00000180329	0.00199658	-2.29145	-0.331456	0.714407	9.96049	0.00159936	0.001998	gain
14_24458684	rs3783440	G	C	ENSG00000187630	0.00102751	1.45229	-0.250421	0.550089	10.1739	0.00142441	0.001998	gain
14_88568405	rs10133267	G	A	ENSG00000140030	0.00187728	1.32814	-0.146936	0.514809	12.8754	0.000332927	0.002997	gain
11_76137891	rs138369450	GGAAA	G	ENSG00000223013	0.00182152	-2.47452	0.414852	-0.777253	10.5998	0.00113097	0.002997	gain
1_113261085	rs11102523	G	A	ENSG00000226419	1.02282e-05	1.57064	0.299644	-0.519176	13.4958	0.000239094	0.002997	gain
10_50803542	rs7901053	A	G	ENSG00000229870	0.00772128	1.68085	-0.299645	0.782132	12.1969	0.000478688	0.002997	gain
19_41146943	rs9917077	G	A	ENSG00000160410	0.00027712	1.47944	-0.301098	0.477348	12.2537	0.000464326	0.002997	gain
7_16735766	rs3807485	A	G	ENSG00000235837	0.00246273	1.06625	-0.152514	0.477108	10.5967	0.0011329	0.002997	gain
1_1069474	rs200549262	AAAAAAAAG	A	ENSG00000237330	0.00401968	1.48905	-0.04881	0.485318	4.78353	0.0287332	0.002997	gain
15_31474718	rs35425219	A	C	ENSG00000259772	0.00284737	1.38225	-0.270761	0.656118	9.34114	0.00224067	0.002997	gain
15_99370956	rs139024477	T	C	ENSG00000259921	0.00422584	-2.52027	0.508522	-0.988692	10.8707	0.000976986	0.002997	gain
16_5027443	rs2908648	G	A	ENSG00000261442	0.00381519	-1.35823	0.293256	-0.577595	11.753	0.000607443	0.002997	gain
18_44079127	rs76250447	C	T	ENSG00000274744	0.00426732	-1.63852	0.482059	-0.607291	11.3188	0.000767253	0.002997	gain
9_140034431	rs2301363	T	C	ENSG00000274841	0.00711886	1.29363	-0.200427	0.4336	6.06708	0.0137725	0.002997	gain
16_73202205	rs4503823	T	C	ENSG00000279757	0.0028569	1.48109	-0.324142	0.683339	16.1831	5.75035e-05	0.002997	gain
3_52400235	rs79069992	T	C	ENSG00000280422	0.00436548	-1.19233	0.22663	-0.622215	12.9907	0.000313034	0.002997	gain
19_10583947	rs75514760	T	C	ENSG00000090339	0.000267414	1.6822	-0.266411	0.715915	14.5628	0.000135565	0.002997	gain
9_95962394	rs10992673	G	C	ENSG00000131669	0.00561699	-1.34719	0.221826	-0.665047	12.1434	0.000492621	0.002997	gain
1_179533915	rs3738423	A	G	ENSG00000227141	0.0064641	-2.16576	0.325187	-1.11835	10.7067	0.00106751	0.002997	gain
8_27934673	rs17487691	C	T	ENSG00000253567	0.00247909	2.26118	-0.471342	1.07054	11.959	0.000543836	0.002997	gain
15_63266800	rs4775579	G	A	ENSG00000265317	0.00533573	2.41364	-0.712112	1.28876	10.6828	0.00108138	0.002997	gain
1_177929940	rs7413442	A	G	ENSG00000276563	0.000177035	2.30548	-0.521996	0.900085	16.8342	4.07913e-05	0.002997	gain
4_72723944	rs9993220	T	C	ENSG00000145321	0.000128837	1.33756	-0.101749	0.561863	13.3503	0.000258375	0.002997	gain
7_100347158	rs190794119	A	G	ENSG00000146834	0.000585655	2.30972	0.368118	-1.09904	11.9533	0.000545512	0.002997	gain
2_47475607	rs4953480	G	A	ENSG00000171150	0.000970641	-0.981557	0.264863	-0.421169	12.8335	0.000340466	0.002997	gain
1_248611503	rs371667950	G	GA	ENSG00000175137	0.00738902	-1.91059	-0.468038	0.929917	10.232	0.00138027	0.002997	gain
8_377647	rs7823777	A	C	ENSG00000180190	0.00162221	1.15079	-0.289059	0.449359	16.2143	5.65644e-05	0.002997	gain
17_54362906	rs75772888	T	G	ENSG00000183691	0.00891464	1.59662	0.309091	-0.628583	10.6402	0.00110656	0.002997	gain
20_4136857	rs1765006	G	A	ENSG00000132622	0.00436028	-1.44425	-0.316627	0.571774	14.0081	0.000182026	0.003996	gain
12_65339175	rs67236822	AG	A	ENSG00000225195	0.00281828	-2.05858	0.193808	-0.560318	7.41002	0.00648618	0.003996	gain
1_149951467	rs35786175	T	G	ENSG00000159208	0.00443615	1.91669	-0.193781	0.706134	7.99188	0.00469875	0.003996	gain
1_109583552	rs13303191	A	T	ENSG00000228665	0.00525926	-1.20867	0.407476	-0.691858	12.4109	0.000426827	0.003996	gain
9_16659369	rs7047235	G	A	ENSG00000230694	0.00495363	-1.01621	0.0786318	-0.423713	11.5158	0.000690061	0.003996	gain
3_17726089	rs76001776	T	C	ENSG00000231780	0.00898123	1.65341	-0.292158	0.830852	10.8393	0.00099369	0.003996	gain
21_47218783	rs199871873	C	G	ENSG00000160294	0.00128836	2.25406	-0.095758	0.757715	6.35683	0.011693	0.003996	gain
7_29575485	rs74618972	C	T	ENSG00000237065	0.00338437	-1.11245	0.176175	-0.619391	9.98717	0.00157635	0.003996	gain
11_11297000	rs10831569	T	C	ENSG00000238622	0.000265615	-1.72058	0.617645	-0.712141	14.8787	0.000114648	0.003996	gain
1_70987396	rs2651234	A	C	ENSG00000244389	0.00276145	1.33746	-0.34668	0.634892	11.4483	0.000715599	0.003996	gain
15_83362160	rs7184045	C	G	ENSG00000252690	0.00540225	1.08034	-0.187779	0.574943	13.0394	0.000305008	0.003996	gain
11_64150370	rs559928	T	C	ENSG00000256824	0.00297817	-1.94394	0.272975	-0.803665	10.5244	0.00117806	0.003996	gain
12_7092802	rs1390536288	G	GA	ENSG00000257084	4.47274e-05	-2.92411	-0.487569	0.905283	9.85098	0.00169742	0.003996	gain
17_29862950	rs77933597	A	T	ENSG00000266459	0.000102271	1.55498	0.0268278	-0.519124	12.0173	0.000527083	0.003996	gain
16_81684237	rs11150396	A	G	ENSG00000135698	0.00132603	1.54035	-0.2638	0.572579	11.5661	0.000671644	0.003996	gain
10_70432287	rs796300117	A	G	ENSG00000138336	0.00625783	-1.46165	0.261162	-0.517406	4.99069	0.0254841	0.003996	gain
19_57028659	rs7245557	T	C	ENSG00000167685	8.94936e-05	-3.15262	-0.512187	0.881102	11.0642	0.000880087	0.003996	gain
21_34538420	rs13051531	A	C	ENSG00000205726	0.00916981	-1.0652	0.400242	-0.515731	9.45439	0.00210644	0.003996	gain
20_14309698	rs2301027	A	C	ENSG00000125848	0.0069489	-1.41881	0.577808	-0.851238	12.7372	0.000358453	0.003996	gain
6_16423649	rs2282840	C	T	ENSG00000137198	0.00315378	0.631067	0.309765	-0.433313	10.1442	0.00144758	0.003996	gain
13_32712282	rs33953205	G	GT	ENSG00000139597	0.00889235	2.38422	0.41518	-0.863482	10.7439	0.00104625	0.003996	gain
9_27270016	rs7038427	C	G	ENSG00000147894	0.00315823	1.35739	-0.298344	0.518364	10.0919	0.00148924	0.003996	gain
16_21744731	rs458804	G	C	ENSG00000185710	0.000948723	-2.13235	0.0901397	-0.639621	10.0986	0.00148384	0.003996	gain
7_38368298	rs763246522	C	CTATATCTCATA	ENSG00000211699	0.000128173	2.06777	-0.418129	0.765285	15.9031	6.66695e-05	0.003996	gain
19_54119728	rs7257455	G	A	ENSG00000213799	0.000124053	2.30488	-0.410223	0.635235	8.13935	0.00433148	0.004995	gain
4_15982237	rs199871818	A	T	ENSG00000214846	0.00229396	1.46243	0.266638	-0.55253	7.83543	0.0051232	0.004995	gain
1_1430367	rs140439620	A	G	ENSG00000224051	6.21202e-05	-2.70762	-0.419604	0.671888	10.1713	0.00142645	0.004995	gain
1_21315453	rs77194216	A	G	ENSG00000158828	0.00222247	-0.758808	0.225419	-0.402622	8.84611	0.00293714	0.004995	gain
6_32767983	rs116456836	A	G	ENSG00000224796	0.00584717	1.10334	-0.0295139	0.494016	11.2218	0.000808402	0.004995	gain
10_50615029	rs116935670	T	C	ENSG00000227345	0.00672596	-1.78057	0.675918	-0.741886	6.83741	0.00892682	0.004995	gain
9_131210916	rs147656347	A	T	ENSG00000230536	0.00215943	1.9731	-0.422756	0.719733	9.76148	0.00178206	0.004995	gain
19_41949870	rs3745286	T	C	ENSG00000239868	0.00551049	-1.43655	0.296985	-0.604071	10.5217	0.00117982	0.004995	gain
8_91200977	rs10102323	A	G	ENSG00000104327	0.00943798	-1.23854	0.10237	-0.571911	11.2635	0.00079045	0.004995	gain
17_9244182	rs8070671	C	T	ENSG00000271851	0.00168353	1.39456	0.496688	-0.536093	9.59751	0.00194841	0.004995	gain
14_63681322	rs4899110	C	T	ENSG00000274015	0.000662402	1.76157	-0.332462	0.595007	10.6888	0.00107784	0.004995	gain
8_31466609	rs4268087	T	C	ENSG00000165392	0.00203181	-2.11215	0.620001	-1.00141	10.2301	0.00138166	0.004995	gain
9_127828743	rs57636537	T	A	ENSG00000044574	0.00029126	1.72757	-0.285862	0.537215	11.8872	0.000565203	0.004995	gain
3_52467322	rs1403102	G	A	ENSG00000114786	0.000111949	2.10702	-0.332769	0.662703	13.5139	0.000236797	0.004995	gain
2_225163384	rs55843955	A	C	ENSG00000152056	0.0024712	-1.13723	0.246078	-0.448737	9.90632	0.00164712	0.004995	gain
1_201760610	rs113316357	CT	C	ENSG00000159166	0.00374103	-1.06952	0.101557	-0.525704	9.13275	0.00251074	0.004995	gain
2_163135956	rs2287291	T	C	ENSG00000236841	0.00916692	1.71288	-0.380187	0.900645	11.3972	0.000735541	0.004995	gain
12_52692552	rs117605216	C	T	ENSG00000257542	0.0058175	2.50556	-0.406985	0.937712	9.10228	0.00255291	0.004995	gain
2_28892768	rs11127187	G	A	ENSG00000264994	0.00300046	-1.39949	0.298572	-0.738459	14.8326	0.000117488	0.004995	gain
17_15986040	rs890676444	G	GA	ENSG00000011295	0.00345638	-1.97856	0.573737	-0.901498	11.164	0.000834008	0.004995	gain
2_157886135	rs145692535	T	C	ENSG00000115159	0.000793126	1.85168	0.556692	-0.500963	6.05938	0.0138326	0.004995	gain
11_131484187	rs4245101	A	G	ENSG00000182667	0.00123181	-1.12961	0.111491	-0.350733	7.09917	0.00771198	0.004995	gain
16_1998020	rs2754181	G	A	ENSG00000187535	0.00939259	1.01429	-0.205358	0.527965	9.70298	0.00183969	0.004995	gain
16_18976208	rs66664740	T	TA	ENSG00000188477	0.00677615	1.55003	-0.471225	0.684485	10.3641	0.00128492	0.004995	gain
14_49632727	rs117872771	C	T	ENSG00000100479	0.00164995	1.29199	-0.295805	0.547364	10.236	0.00137724	0.00599401	gain
9_16840464	rs10217423	G	T	ENSG00000231756	0.000678471	-1.08829	0.00883404	-0.355952	10.3098	0.00132323	0.00599401	gain
21_44478097	rs1233162829	T	TACCTGTTTGAGCTGCCTGTAGGTGACCGCTC	ENSG00000232777	0.000625351	-1.30553	0.202554	-0.54492	12.3264	0.000446606	0.00599401	gain
10_6170605	rs77511007	T	C	ENSG00000232807	0.000238289	-2.46935	0.144748	-0.778489	8.83403	0.00295664	0.00599401	gain
8_73067889	rs868030840	G	C	ENSG00000253317	0.00332918	1.70163	0.56193	-0.755912	8.32064	0.00391971	0.00599401	gain
3_27927952	rs2581193	A	G	ENSG00000163512	0.00329116	-1.31974	0.261774	-0.436289	9.95079	0.00160781	0.00599401	gain
2_36841425	rs4670571	C	T	ENSG00000260025	3.10658e-06	-1.87285	0.306684	-0.528172	8.97278	0.00274031	0.00599401	gain
3_134435553	rs76450339	A	G	ENSG00000163785	0.00179547	-2.11765	0.234165	-0.704029	9.00269	0.00269583	0.00599401	gain
2_202963842	rs13416785	G	C	ENSG00000273456	0.0015693	-1.48517	0.236771	-0.618476	9.90221	0.00165081	0.00599401	gain
12_110273131	rs376034666	AAG	A	ENSG00000277595	0.00986392	2.94308	0.75487	-0.836959	6.54994	0.0104888	0.00599401	gain
10_32312991	rs900280266	C	A	ENSG00000165322	0.00295081	1.10645	-0.22914	0.64534	10.23	0.00138171	0.00599401	gain
1_196598676	rs11303370	TA	T	ENSG00000066279	0.00375792	-1.13623	0.358785	-0.711766	13.4365	0.000246778	0.00599401	gain
19_12649364	rs8106803	G	A	ENSG00000105576	0.00128922	-1.21376	0.163886	-0.443722	9.2946	0.0022983	0.00599401	gain
12_28126392	rs33092	A	G	ENSG00000165935	0.000567424	1.53969	-0.259893	0.483416	9.29392	0.00229916	0.00599401	gain
7_71964855	rs6975076	C	T	ENSG00000174353	0.00583282	-1.73239	0.224749	-0.734841	11.618	0.00065315	0.00599401	gain
15_99661608	rs925236	T	C	ENSG00000182253	0.00114695	-1.26172	0.158543	-0.482295	9.63831	0.0019056	0.00599401	gain
11_118020568	rs586053	G	A	ENSG00000019144	0.00292637	1.10675	-0.144959	0.432749	9.72255	0.00182021	0.00599401	gain
12_7156200	rs7303580	A	C	ENSG00000126749	0.00173062	1.43132	-0.265681	0.541235	11.7886	0.000595937	0.00599401	gain
17_29697023	rs547035430	G	GT	ENSG00000126860	0.00795341	-2.45331	0.321052	-0.936121	6.71289	0.00957185	0.00599401	gain
15_55869705	rs80038358	T	C	ENSG00000137876	0.00131196	1.32774	0.253193	-0.509324	10.026	0.00154345	0.00599401	gain
16_54783578	rs56400983	G	T	ENSG00000176842	0.000231012	1.79532	-0.107427	0.518237	7.17386	0.00739735	0.00599401	gain
18_57685955	rs147021583	T	TA	ENSG00000141682	0.00147664	1.91872	0.522308	-0.89182	10.2982	0.00133159	0.00699301	gain
10_88088918	rs12266820	T	C	ENSG00000212332	0.00324645	2.47752	-0.478059	0.815485	7.10725	0.0076773	0.00699301	gain
2_134287762	rs12612615	G	T	ENSG00000232474	0.00540569	-0.980944	0.255617	-0.505271	11.2295	0.000805053	0.00699301	gain
11_62485211	rs57946784	A	C	ENSG00000149489	0.00472161	-1.15254	0.302054	-0.479821	8.50494	0.00354184	0.00699301	gain
14_105013169	rs34785484	C	T	ENSG00000260792	0.000794616	-1.063	0.173884	-0.414107	9.01196	0.00268218	0.00699301	gain
15_55860616	rs79509182	G	A	ENSG00000260916	0.000381514	1.92229	-0.897885	0.957907	9.2494	0.00235572	0.00699301	gain
8_142508184	rs3853426	G	A	ENSG00000261655	0.0044046	-1.16453	0.241462	-0.487653	8.42151	0.00370807	0.00699301	gain
19_57179067	rs79416593	C	T	ENSG00000268036	0.00465915	-2.98673	-0.80412	1.38935	12.3626	0.000438011	0.00699301	gain
1_234253359	rs12760921	G	A	ENSG00000273367	0.00101147	-1.63527	0.360182	-0.674585	10.1618	0.00143382	0.00699301	gain
9_136351531	rs35448055	AC	A	ENSG00000273932	0.00188267	-1.60608	0.116774	-0.485233	6.20019	0.0127737	0.00699301	gain
12_51767187	rs12815890	A	G	ENSG00000274797	0.00197204	-1.61516	-0.51574	0.6072	9.19735	0.00242365	0.00699301	gain
22_49565494	rs929029	G	T	ENSG00000279597	0.00363516	-1.35539	0.309555	-0.546461	9.93604	0.00162074	0.00699301	gain
5_35400345	rs148390402	A	G	ENSG00000113460	0.00935689	-2.27755	0.269123	-0.763164	6.06966	0.0137523	0.00699301	gain
1_173332240	rs56186843	C	CAA	ENSG00000120334	0.00050578	1.85177	-0.316541	0.514941	10.9149	0.00095394	0.00699301	gain
1_161989354	rs12562972	A	G	ENSG00000118217	0.000236496	-1.27262	0.176325	-0.430079	7.81246	0.00518873	0.00699301	gain
16_74670618	rs1004168279	G	GT	ENSG00000168411	0.00258268	-2.43976	0.708333	-0.8293	9.79403	0.00175079	0.00699301	gain
1_39213604	rs2377375	G	A	ENSG00000131233	0.00257724	1.1812	-0.0741588	0.543096	10.3218	0.00131467	0.00699301	gain
2_86002303	rs1048084	G	A	ENSG00000168906	0.00215031	-1.13979	-0.235138	0.427188	7.66221	0.00563893	0.00699301	gain
5_86664614	rs16902634	C	T	ENSG00000145715	0.000150582	3.43534	0.377109	-0.939572	7.04492	0.00794906	0.00699301	gain
19_12971933	rs56160517	A	G	ENSG00000173875	0.000321774	2.49699	0.579823	-1.0324	12.4354	0.000421283	0.00699301	gain
12_96167164	rs11108257	A	C	ENSG00000074527	0.00645235	-1.74629	0.102027	-1.02856	13.4809	0.000241009	0.00699301	gain
17_3800218	rs28930668	T	C	ENSG00000196689	0.00331922	1.21989	-0.26079	0.586705	13.0653	0.000300825	0.00699301	gain
8_96205920	rs998980	A	C	ENSG00000156170	0.00282207	-0.946324	0.30215	-0.447967	9.38738	0.00218484	0.00699301	gain
1_11752669	rs74441669	C	G	ENSG00000132879	0.00397588	2.31588	-0.237674	0.865435	8.99479	0.0027075	0.00799201	gain
17_78807502	rs10468605	T	C	ENSG00000260369	0.00324911	-1.36794	0.25653	-0.4949	9.81785	0.00172826	0.00799201	gain
18_66972382	rs11392800	C	CT	ENSG00000264444	0.00817829	-1.48966	0.182004	-0.668575	9.10324	0.00255157	0.00799201	gain
1_144691189	-	T	TA	ENSG00000270231	0.00225006	2.77107	0.783119	-0.841691	11.0927	0.000866671	0.00799201	gain
17_26686218	rs7210719	T	C	ENSG00000279532	0.000648874	1.8023	-0.300759	0.622702	11.1028	0.000861989	0.00799201	gain
11_86389000	rs1938936	C	A	ENSG00000074266	0.00417106	-1.06369	0.169558	-0.443621	7.19264	0.00732031	0.00799201	gain
1_89120861	rs76234991	T	A	ENSG00000117228	0.00951957	-1.71677	0.145255	-0.505607	5.52177	0.0187813	0.00799201	gain
4_106009763	rs2301718	G	A	ENSG00000138777	0.00308392	1.21936	-0.0961643	0.546021	10.1637	0.00143235	0.00799201	gain
3_141406425	rs9917754	A	G	ENSG00000155893	0.00401645	-2.24434	0.342444	-0.711092	6.10136	0.0135078	0.00799201	gain
11_8345120	rs4758340	G	C	ENSG00000166441	0.00851133	-1.09002	0.0865778	-0.364769	7.28752	0.00694353	0.00799201	gain
14_106821018	rs112921113	G	T	ENSG00000211964	0.00990973	1.22765	0.144689	-0.424954	7.29446	0.00691674	0.00799201	gain
16_89717721	rs143871521	G	GT	ENSG00000131165	0.00575152	2.00152	-0.293669	0.845919	10.0304	0.00153976	0.00799201	gain
6_90060974	rs147783587	C	T	ENSG00000146278	0.00758204	0.943018	0.262445	-0.422157	7.53299	0.00605793	0.00799201	gain
3_184170678	rs113649404	T	G	ENSG00000175182	0.000793828	-1.51903	0.336753	-0.557531	11.883	0.00056649	0.00799201	gain
22_31359571	rs2240181	C	T	ENSG00000184708	0.00752747	-3.90449	0.314941	-0.819309	8.1101	0.00440192	0.00799201	gain
14_102814698	rs7141141	A	G	ENSG00000078304	0.00612471	-0.850454	0.185029	-0.487284	11.4845	0.000701776	0.00799201	gain
19_50814101	rs11401911	T	TG	ENSG00000204673	0.000357883	-1.96946	0.190117	-0.616798	8.47325	0.00360407	0.00799201	gain
6_90559332	rs879828740	C	CT	ENSG00000083099	0.00891368	2.32141	-0.750161	1.0465	13.3687	0.000255859	0.00799201	gain
7_51731608	rs80272661	T	C	ENSG00000106078	0.00030079	-4.25005	-0.418154	0.609153	5.36644	0.0205278	0.00899101	gain
11_33826470	rs71912879	TCAA	T	ENSG00000110422	0.00317751	3.39465	0.532953	-1.15859	11.7899	0.000595528	0.00899101	gain
2_8791062	rs5829177	A	AG	ENSG00000236008	0.00155848	1.09107	-0.208033	0.383415	8.4639	0.00362264	0.00899101	gain
16_29741432	rs140204347	T	C	ENSG00000238045	0.00395828	1.33434	0.472866	-0.525207	9.79339	0.0017514	0.00899101	gain
16_68822019	rs9932005	T	C	ENSG00000266801	6.19846e-05	-2.12031	0.339819	-0.720767	10.188	0.00141359	0.00899101	gain
1_35202741	rs28635418	C	T	ENSG00000271741	0.00823338	-1.07468	0.312243	-0.496801	8.10359	0.00441777	0.00899101	gain
21_34403449	rs67345276	T	C	ENSG00000273662	0.00218869	1.43985	-0.451068	0.502361	9.58091	0.00196611	0.00899101	gain
13_113456024	rs432639	T	C	ENSG00000275261	0.00640289	1.23151	-0.349446	0.51807	7.32833	0.00678763	0.00899101	gain
9_97793983	rs10761369	A	G	ENSG00000229065	0.00948287	1.00741	-0.189017	0.530646	13.627	0.000222956	0.00899101	gain
6_46205342	rs6458499	T	C	ENSG00000229349	0.0045069	1.31435	0.302398	-0.385167	6.76215	0.00931114	0.00899101	gain
17_62357702	rs1555640574	GTA	G	ENSG00000261371	0.000466999	1.96933	0.32207	-0.642907	12.563	0.000393464	0.00899101	gain
2_114255298	rs200230256	C	T	ENSG00000272563	0.00240097	1.51153	-0.240859	0.596464	8.83787	0.00295044	0.00899101	gain
14_24467480	rs200565411	CT	C	ENSG00000129559	0.00192928	-1.71201	0.297783	-0.601484	7.32378	0.00680482	0.00899101	gain
15_98151657	rs58362414	T	A	ENSG00000140450	0.000440631	-1.16593	0.28635	-0.52191	13.1101	0.000293702	0.00899101	gain
22_42524130	rs28371722	C	T	ENSG00000184208	0.00473034	2.21233	-0.169288	0.933944	8.33855	0.00388126	0.00899101	gain
17_79403404	rs4969275	C	G	ENSG00000185359	0.00364381	-1.66783	0.241533	-0.721151	10.6098	0.0011249	0.00899101	gain
22_39100264	rs6001205	T	A	ENSG00000198792	0.00326952	-1.46974	0.368306	-0.453712	7.93232	0.00485595	0.00899101	gain
2_24237180	rs11675585	T	C	ENSG00000084676	0.000188193	-1.39648	-0.177902	0.489156	9.54482	0.00200515	0.00899101	gain
17_7057179	rs76790571	G	A	ENSG00000215041	0.000766938	-1.63078	-0.282395	0.51617	8.59591	0.00336919	0.00999001	gain
17_55204454	rs201851115	G	GT	ENSG00000242889	0.00183057	-6.54913	0.492631	-1.20474	9.88261	0.00166849	0.00999001	gain
11_77011269	rs1670455	G	A	ENSG00000149269	0.0066519	0.961275	-0.0287868	0.398936	10.2924	0.00133578	0.00999001	gain
8_18719885	rs11287530	G	GT	ENSG00000251963	0.00425238	-1.7833	0.157124	-0.723423	8.33391	0.00389118	0.00999001	gain
8_10745586	rs2898249	C	T	ENSG00000254093	0.00249732	1.29684	-0.368892	0.501172	8.80229	0.00300853	0.00999001	gain
20_44346426	rs232270	A	G	ENSG00000101457	0.00552691	1.12804	-0.059081	0.451504	9.62154	0.00192308	0.00999001	gain
16_2081503	rs2238373	G	A	ENSG00000260874	0.00309578	1.30992	-0.159636	0.421429	6.85583	0.00883527	0.00999001	gain
8_41395929	rs60294900	T	C	ENSG00000104332	0.000132828	1.55285	0.255574	-0.423595	7.40272	0.00651254	0.00999001	gain
7_128639930	rs1329520401	G	A	ENSG00000273270	0.00225174	-1.61034	0.221095	-0.518174	7.68236	0.00557631	0.00999001	gain
2_144907863	rs78637586	G	C	ENSG00000275372	0.000237232	-11.9259	-0.469384	1.10957	10.8919	0.000965866	0.00999001	gain
3_37505250	rs1549595	C	T	ENSG00000144668	0.00408107	-1.04777	-0.263089	0.413293	9.38937	0.00218248	0.00999001	gain
9_4664829	rs2295961	C	T	ENSG00000106686	0.00475395	1.09535	0.115602	0.403408	5.85824	0.0155043	0.00999001	gain
6_53278242	rs9367529	G	T	ENSG00000228614	0.00694886	-2.45721	0.596737	-1.05882	12.8598	0.000335711	0.00999001	gain
9_45030095	rs1261694563	GA	G	ENSG00000233651	0.000990447	2.11017	0.350744	-0.495199	7.44184	0.00637247	0.00999001	gain
19_13324818	rs892018	G	A	ENSG00000123144	0.000128626	-1.81739	0.311	-0.602003	9.91116	0.00164279	0.00999001	gain
4_1560356	rs537390087	CGGAGG	C	ENSG00000168924	0.00871107	1.51588	-0.418358	0.678891	5.77438	0.0162615	0.00999001	gain
12_6910548	rs113540640	G	T	ENSG00000139190	0.000799138	1.79274	-0.220644	0.634124	10.5264	0.00117683	0.00999001	gain
9_98478678	rs459007	A	G	ENSG00000185920	0.00994031	1.23711	0.242143	-0.557912	7.16135	0.0074491	0.00999001	gain
3_98408924	rs28728106	G	C	ENSG00000154165	0.00102993	-1.43315	0.126863	-0.277624	7.31888	0.0068234	0.00999001	gain
10_90304174	rs80026868	C	T	ENSG00000261438	5.57918e-06	2.87054	0.217143	-0.577497	6.33939	0.0118085	0.010989	gain
19_58536114	rs56394900	G	GA	ENSG00000270804	0.00209777	-1.53689	0.349706	-0.459838	6.92235	0.00851251	0.010989	gain
8_37988873	rs980158542	T	TA	ENSG00000272128	0.00269999	2.54365	-0.315093	0.807903	6.4166	0.0113058	0.010989	gain
12_1980529	rs200478471	CAT	C	ENSG00000151062	0.000211992	-1.36194	0.0990658	-0.392392	8.72327	0.00314173	0.010989	gain
15_49817990	rs35196009	T	TA	ENSG00000166262	0.00452638	-1.22651	0.118809	-0.48695	9.25554	0.00234784	0.010989	gain
4_49171975	rs57305156	C	CCT	ENSG00000109180	0.00657489	-2.60024	0.668096	-1.05573	12.2679	0.000460808	0.010989	gain
12_114398235	rs4767174	A	G	ENSG00000122965	0.00185127	1.44148	-0.159489	0.479613	7.49656	0.00618168	0.010989	gain
20_33477012	rs77970233	A	G	ENSG00000125971	0.00152726	-1.88528	-0.320036	0.91149	8.88886	0.00286915	0.010989	gain
2_85715094	rs191261416	A	G	ENSG00000168899	0.000743533	-1.48287	0.162914	-0.432575	6.51195	0.0107152	0.010989	gain
15_40378467	rs998713	G	A	ENSG00000169105	7.96581e-05	-1.86035	-0.232603	0.488641	7.44486	0.00636177	0.010989	gain
2_153979945	rs62179609	A	G	ENSG00000177519	0.000215445	-1.64719	0.123729	-0.616082	9.97543	0.00158643	0.010989	gain
1_1103542	rs7518873	T	C	ENSG00000187583	0.00201929	-0.863046	0.223427	-0.371996	8.09769	0.00443217	0.010989	gain
12_48044487	rs142141196	GAGA	G	ENSG00000061273	9.5411e-05	1.32251	-0.173707	0.418184	7.44545	0.00635969	0.010989	gain
21_26922122	rs888796486	G	GA	ENSG00000154721	0.00634154	-1.7103	0.135144	-0.677458	11.3236	0.000765295	0.010989	gain
15_45781192	rs75456688	A	G	ENSG00000200419	0.00917379	2.07701	-0.437369	0.779376	7.12886	0.00758531	0.010989	gain
12_54500825	rs11170812	A	G	ENSG00000170627	0.00514244	-1.20589	0.322522	-0.517336	8.1627	0.00427606	0.011988	gain
3_63252391	rs200937037	AAAACAC	A	ENSG00000224479	0.00117822	1.72926	-0.338106	0.671534	8.36307	0.00382924	0.011988	gain
19_47012320	rs753668912	TCA	T	ENSG00000243560	0.000579965	3.3429	-0.429295	1.06184	9.79425	0.00175059	0.011988	gain
11_36479018	rs7113673	T	C	ENSG00000255256	0.000642078	1.20417	-0.14326	0.346201	7.52172	0.00609596	0.011988	gain
21_46054626	rs7509675	A	G	ENSG00000264452	0.00280073	1.65253	-0.257616	0.625035	14.1148	0.000171988	0.011988	gain
2_239666449	rs142365645	TCTTCTTTCCTTC	T	ENSG00000264810	0.00196955	-1.19592	0.118659	-0.493435	9.04371	0.002636	0.011988	gain
10_47674935	rs76025342	A	T	ENSG00000265354	0.00118729	-1.4565	0.623993	-0.618267	7.0328	0.008003	0.011988	gain
17_14513325	rs2109175	C	T	ENSG00000266709	0.00147376	-0.9877	0.088954	-0.296186	6.92367	0.00850621	0.011988	gain
1_88472560	rs59411520	C	T	ENSG00000279778	0.00488608	-1.405	0.335873	-0.321679	5.13807	0.0234066	0.011988	gain
4_152589439	rs6816002	G	A	ENSG00000059691	0.00579723	-1.01792	0.377889	-0.428373	8.51576	0.00352084	0.011988	gain
1_210086727	rs56081284	TC	T	ENSG00000117595	2.15682e-05	-1.21975	0.431579	-0.349374	7.50218	0.00616245	0.011988	gain
10_60610919	rs7910260	C	T	ENSG00000122870	0.00553739	-0.885992	-0.16477	0.232994	4.92449	0.0264786	0.011988	gain
11_68403508	rs117193610	T	C	ENSG00000162341	0.000421829	-5.30513	-0.147642	1.15265	10.3734	0.00127842	0.011988	gain
6_31755776	rs9469053	G	A	ENSG00000204385	0.00171514	1.93401	-0.185444	0.674168	8.00125	0.0046745	0.011988	gain
22_16400487	rs199594905	A	AGT	ENSG00000206195	0.000160226	-2.56808	-0.0261174	-0.506433	7.89541	0.00495603	0.011988	gain
1_143770602	-	AGGTATATCTTG	A	ENSG00000278596	0.0037061	2.23437	-0.388155	0.936288	8.20421	0.00417933	0.011988	gain
6_143292031	rs9496492	T	C	ENSG00000034693	0.00305469	-1.11214	-0.449549	0.403985	7.75	0.00537125	0.011988	gain
3_4807347	rs545395310	G	GT	ENSG00000134108	6.7436e-05	-4.02332	0.555424	-1.02561	10.1871	0.00141428	0.011988	gain
1_224398307	rs398052674	C	T	ENSG00000143771	0.00750686	-1.08242	0.253919	-0.589605	9.2999	0.00229166	0.011988	gain
11_63870459	rs672553	A	G	ENSG00000133318	0.00170566	-1.53245	0.410475	-0.637812	8.00814	0.00465675	0.012987	gain
9_124051400	rs1078305	A	G	ENSG00000136848	1.37081e-05	-2.48179	-0.263157	0.596936	6.98355	0.00822622	0.012987	gain
14_58535410	rs11628163	T	G	ENSG00000100575	0.00325218	1.69448	-0.19755	0.590254	8.1	0.00442653	0.012987	gain
20_57769854	rs454356	G	A	ENSG00000215440	0.00865505	-1.23494	0.0784592	-0.464933	6.58742	0.0102702	0.012987	gain
7_23532224	rs145880232	G	GA	ENSG00000230042	0.00562528	9.85521	-0.664798	1.1767	10.3393	0.00130224	0.012987	gain
4_84292979	rs4580643	C	A	ENSG00000250677	0.0018564	-1.5608	0.18289	-0.496361	8.16847	0.00426247	0.012987	gain
4_2139336	rs6838575	G	T	ENSG00000251148	0.00819533	1.63622	0.377711	-0.621716	8.02955	0.00460203	0.012987	gain
7_576020	rs62431385	C	A	ENSG00000273151	0.000222412	-1.87573	0.0930386	-0.758822	11.6906	0.000628176	0.012987	gain
17_36921419	rs228283	C	T	ENSG00000276170	0.00537408	-0.898425	0.257254	-0.367079	6.58532	0.0102823	0.012987	gain
19_45513551	rs73560238	T	C	ENSG00000277736	0.00734192	-1.26022	0.156995	-0.594059	10.8372	0.000994836	0.012987	gain
11_133545739	rs34497164	GTC	G	ENSG00000280237	0.000773371	-1.96119	-0.395787	0.614337	9.16158	0.00247149	0.012987	gain
7_134688407	rs879444584	A	AG	ENSG00000105875	0.00314934	-2.38316	0.179691	-0.71249	7.21669	0.0072229	0.012987	gain
4_77787286	rs391700	G	A	ENSG00000138758	0.000600168	1.20429	-0.128829	0.369327	6.98325	0.0082276	0.012987	gain
5_73893913	rs13188042	A	G	ENSG00000176928	0.00573853	-1.19656	-0.230005	0.416097	6.0433	0.0139592	0.012987	gain
11_69078912	rs10896464	T	C	ENSG00000197345	0.00123863	-1.79349	-0.419651	0.545436	7.48181	0.00623252	0.012987	gain
10_73508196	rs35177163	G	A	ENSG00000107742	0.00164963	1.36978	-0.178414	0.483803	5.93695	0.0148267	0.012987	gain
17_35881376	rs2074408	G	A	ENSG00000278540	0.000436933	-2.01205	0.348743	-0.612869	11.9917	0.000534389	0.012987	gain
15_41253252	rs11070314	A	G	ENSG00000280036	0.00165297	-1.89293	-0.461624	0.515279	10.807	0.00101119	0.012987	gain
4_155258749	rs10517592	G	A	ENSG00000171566	0.0034788	1.74801	-0.55875	0.798814	8.67863	0.00321963	0.012987	gain
4_8155373	rs6840085	T	C	ENSG00000196526	0.00248069	-0.996378	-0.398634	0.398172	6.71649	0.00955252	0.012987	gain
2_143924501	rs6715046	A	C	ENSG00000075884	0.000194099	-0.668011	0.0709366	-0.183236	6.98917	0.00820046	0.013986	gain
4_110852459	rs3775967	G	A	ENSG00000005059	0.00291102	1.08488	0.287985	-0.468168	6.33098	0.0118647	0.013986	gain
20_55302571	rs4811744	A	C	ENSG00000087589	0.0019188	-1.06409	0.165355	-0.364283	7.42064	0.00644799	0.013986	gain
15_78565478	rs7163689	T	C	ENSG00000221476	0.000868498	-1.35832	0.156266	-0.482643	7.81334	0.00518618	0.013986	gain
7_99909113	rs1308717569	C	CA	ENSG00000221838	0.00426691	-2.81974	-0.231193	0.735027	7.10521	0.00768603	0.013986	gain
3_16590910	rs6793330	C	A	ENSG00000272498	0.00803777	-0.856029	0.103918	-0.340402	6.8519	0.00885469	0.013986	gain
8_128689380	rs7814962	T	C	ENSG00000275264	0.00142166	-0.966433	0.180748	-0.409038	11.8966	0.000562375	0.013986	gain
7_150926978	rs35194500	G	GT	ENSG00000164896	0.0021567	1.81899	-0.274879	0.55301	7.55222	0.00599362	0.013986	gain
17_65960854	rs59956089	T	C	ENSG00000141337	0.00137668	1.16374	0.0862162	-0.366036	7.13997	0.00753844	0.013986	gain
16_81591136	rs28612761	A	T	ENSG00000153815	0.000138401	-1.20391	0.230384	-0.382175	7.367	0.00664318	0.013986	gain
9_4864452	rs17803859	T	G	ENSG00000107018	0.000873377	3.04442	-0.665836	0.925773	7.11884	0.00762781	0.013986	gain
11_48207458	rs60912604	TC	T	ENSG00000200090	0.00460527	0.666082	-0.166579	0.272483	8.693	0.00319435	0.013986	gain
9_130633084	rs59851293	C	CGGGGCATGGGAAT	ENSG00000167106	0.00846523	0.756913	-0.28509	0.347078	6.87161	0.00875756	0.013986	gain
2_47435439	rs1723479	G	A	ENSG00000235760	0.00491177	1.81101	-0.175798	0.639833	8.45778	0.00363485	0.013986	gain
1_150159135	rs147585604	CG	C	ENSG00000117360	0.00793294	-1.32156	-0.289901	0.494416	6.10701	0.0134647	0.013986	gain
11_10530491	rs373267017	A	G	ENSG00000133805	0.00472147	2.18495	0.211117	-0.619014	5.67081	0.0172494	0.013986	gain
19_49003751	rs35641668	A	G	ENSG00000183207	0.000593777	-1.94265	0.253415	-0.526727	8.32822	0.00390338	0.013986	gain
11_125806187	rs12787323	G	T	ENSG00000198331	0.00294512	-1.60145	0.277767	-0.623542	9.87759	0.00167304	0.013986	gain
8_129161640	rs7832803	C	T	ENSG00000207110	0.00418539	-0.95766	0.222859	-0.347966	6.53779	0.0105606	0.013986	gain
11_113912551	rs149829566	G	T	ENSG00000076053	0.0042207	-1.59572	0.483215	-0.555033	6.7647	0.00929785	0.014985	gain
21_45400491	rs9983354	A	G	ENSG00000215458	0.000408524	1.3932	-0.0461997	0.548059	10.133	0.00145639	0.014985	gain
5_76892005	rs7728175	G	A	ENSG00000222316	0.00639086	1.36631	0.419947	-0.468912	7.8223	0.00516054	0.014985	gain
22_29569016	rs781352112	A	AGAG	ENSG00000100280	0.0078107	1.29752	0.00154553	0.357308	6.19542	0.0128081	0.014985	gain
5_115114235	rs71186	T	C	ENSG00000249026	0.000189887	1.26335	-0.269697	0.41433	8.68706	0.00320478	0.014985	gain
4_56614324	rs4487424	A	C	ENSG00000251111	0.00437411	1.28513	0.18551	-0.485467	8.78533	0.00303663	0.014985	gain
16_18756036	rs2641822	T	C	ENSG00000262974	1.66383e-05	2.8591	-0.357465	0.549923	6.67547	0.00977487	0.014985	gain
17_72714711	rs201168090	G	GA	ENSG00000265800	0.00370262	3.55427	-0.655575	0.736436	4.95623	0.0259968	0.014985	gain
16_84938019	rs57288780	A	G	ENSG00000275088	0.00125653	1.80894	-0.343126	0.517899	7.00878	0.00811111	0.014985	gain
8_100945060	rs6987469	C	A	ENSG00000164919	0.00736323	-1.15532	0.219261	-0.395078	7.08796	0.00776035	0.014985	gain
9_140085386	rs66855886	C	T	ENSG00000188747	0.00588625	1.97158	-0.798309	0.837947	8.88466	0.00287576	0.014985	gain
15_73117008	rs117437139	A	G	ENSG00000207690	0.00821989	-0.933207	0.19238	-0.574352	15.2878	9.231e-05	0.014985	gain
15_71680996	rs199693529	GGA	G	ENSG00000260586	2.88413e-05	-2.46991	0.0773027	-0.651126	6.73363	0.0094612	0.014985	gain
17_36669432	rs7501932	C	T	ENSG00000275832	0.00203321	-1.23801	0.481492	-0.512832	6.08502	0.0136333	0.014985	gain
4_153010291	rs34780588	TA	T	ENSG00000277685	0.00966474	-1.39363	0.450179	-0.658975	10.0184	0.00154983	0.014985	gain
17_73024957	rs377700064	A	G	ENSG00000125445	0.00208043	1.38765	-0.374945	0.494313	8.34735	0.0038625	0.014985	gain
6_36657837	rs7757749	A	G	ENSG00000137193	0.00936737	0.721148	-0.167596	0.333527	6.00982	0.0142265	0.014985	gain
8_65739049	rs777355244	TA	T	ENSG00000172817	0.000150014	2.86575	0.336252	-0.946162	7.38481	0.0065777	0.014985	gain
11_308885	rs5789178	G	GC	ENSG00000177595	0.00532621	-0.900202	0.156321	-0.33775	6.61025	0.0101394	0.014985	gain
8_72695995	rs4598294	C	T	ENSG00000178860	0.00485292	0.950514	-0.102491	0.306525	7.27865	0.00697791	0.014985	gain
2_179780855	rs12990128	A	C	ENSG00000187231	0.000143527	1.35909	0.123302	-0.386516	7.39972	0.00652342	0.014985	gain
9_95178362	rs796071835	A	T	ENSG00000196305	0.00169099	-1.5038	0.130148	-0.390363	4.18161	0.0408648	0.014985	gain
22_40627061	rs138050	A	C	ENSG00000196588	0.000264936	1.8097	-0.111469	0.376002	6.17909	0.0129269	0.014985	gain
6_32719109	rs1215667721	TGAA	T	ENSG00000204296	0.00799483	1.3796	-0.051627	0.650116	8.00801	0.00465709	0.014985	gain
7_100422172	rs117572780	A	G	ENSG00000106397	0.0078462	-1.81203	0.417171	-0.725015	6.32406	0.0119111	0.015984	gain
19_54881922	rs4429394	A	G	ENSG00000170906	0.00644092	-1.32601	0.370006	-0.504256	5.99276	0.0143647	0.015984	gain
2_176931842	rs1374755	T	C	ENSG00000218175	0.008862	-1.29364	0.186008	-0.431138	5.66281	0.0173283	0.015984	gain
5_75642771	rs246803	G	A	ENSG00000225407	0.00349338	1.24688	-0.139745	0.43527	6.78437	0.00919593	0.015984	gain
20_12820171	rs6078786	T	C	ENSG00000235698	0.00549692	1.83029	-0.17227	0.814747	11.4079	0.000731327	0.015984	gain
2_144933199	rs76585700	G	T	ENSG00000238057	0.00778974	-1.56149	0.0157279	-0.42653	4.17284	0.0410768	0.015984	gain
21_34663577	rs35602574	C	CT	ENSG00000243646	0.00235456	-1.16931	0.215291	-0.40264	6.625	0.0100557	0.015984	gain
8_6433588	rs7839389	G	A	ENSG00000246089	0.000124138	-2.65007	0.1317	-0.644741	5.86175	0.0154734	0.015984	gain
4_110220949	rs118126694	G	A	ENSG00000249965	0.00276154	2.19291	-0.41095	0.684238	6.52047	0.010664	0.015984	gain
14_62548587	rs10137435	C	T	ENSG00000258964	0.00998343	1.26754	-0.101547	0.534587	5.95761	0.0146539	0.015984	gain
19_42978837	rs7253056	G	A	ENSG00000259436	0.000889645	-1.48346	-0.160386	0.422259	6.60864	0.0101485	0.015984	gain
16_89045223	rs76331549	TC	T	ENSG00000260279	0.00279497	-1.38049	0.249409	-0.472978	8.07955	0.00447675	0.015984	gain
3_15320693	rs200995310	C	CA	ENSG00000263740	0.000555686	-2.43599	-0.418424	0.700686	7.91526	0.00490195	0.015984	gain
16_316900	rs874283	T	G	ENSG00000103266	0.000644686	1.45379	-0.439903	0.522554	8.86822	0.00290178	0.015984	gain
4_185940952	rs1078461	G	C	ENSG00000109762	0.00454702	-1.69876	0.328043	-0.624812	9.64103	0.00190279	0.015984	gain
8_33386127	rs2732295	T	C	ENSG00000133878	0.00361668	1.16951	-0.150032	0.337926	6.20783	0.0127186	0.015984	gain
17_79029645	rs62072976	C	G	ENSG00000141577	0.00797299	-2.18527	0.115421	-0.513546	5.72421	0.0167326	0.015984	gain
12_121145505	rs865917443	A	T	ENSG00000167272	0.000344605	-1.96668	0.414381	-0.554622	6.57916	0.0103179	0.015984	gain
17_70700854	rs11413433	TG	T	ENSG00000166685	0.0024055	-1.1371	0.102699	-0.37443	6.0747	0.0137131	0.015984	gain
1_16080865	rs185773902	G	A	ENSG00000237301	0.00468922	2.43602	-0.0571894	0.761736	6.45031	0.0110933	0.015984	gain
18_33109810	rs355313	G	A	ENSG00000277489	0.0035043	1.26158	-0.135735	0.492806	8.97965	0.00273003	0.015984	gain
16_89202222	rs149167879	A	G	ENSG00000167522	0.00519378	1.52163	0.398526	-0.643105	8.27334	0.00402314	0.015984	gain
4_68554447	rs79730075	TC	T	ENSG00000033178	0.000342039	1.20582	-0.260328	0.347376	5.15462	0.0231846	0.015984	gain
1_183675379	rs200527364	A	G	ENSG00000143344	5.32675e-05	2.33091	0.351075	-0.704101	7.86345	0.00504439	0.015984	gain
1_155213572	rs201197742	G	GT	ENSG00000173207	0.00219003	-1.885	-0.106656	0.405397	5.11591	0.0237075	0.015984	gain
17_46829494	rs74696259	C	T	ENSG00000182742	0.000381389	1.85344	-0.211981	0.662563	8.56865	0.00342001	0.015984	gain
2_191850566	rs2280233	C	T	ENSG00000189362	0.00523731	-1.47093	0.369436	-0.557872	6.86753	0.00877758	0.015984	gain
4_141618830	rs60789633	C	A	ENSG00000196951	0.00595844	-1.06064	-0.194439	0.363193	6.71449	0.00956324	0.015984	gain
3_134098601	rs139100872	C	G	ENSG00000154917	0.000170128	2.19505	0.186872	-0.576269	5.37892	0.0203815	0.015984	gain
7_38606138	rs28564242	C	T	ENSG00000006715	0.000833804	4.87981	0.545992	-1.00353	9.32276	0.00226324	0.016983	gain
1_1063044	rs7545801	A	G	ENSG00000225880	0.00471635	-1.44994	0.170273	-0.371835	6.45314	0.0110757	0.016983	gain
5_23671270	rs7707187	T	C	ENSG00000226432	0.00171735	-1.29722	0.086465	-0.335962	5.67389	0.0172192	0.016983	gain
7_95459812	rs12540553	G	A	ENSG00000228751	0.000353733	1.37888	-0.184455	0.45045	7.15876	0.00745989	0.016983	gain
11_121529040	rs1171791619	A	T	ENSG00000255248	0.00520506	-1.67203	0.0907008	-0.409174	5.38762	0.0202801	0.016983	gain
3_75397013	rs6762507	T	C	ENSG00000272690	0.00679884	2.39181	-0.645825	1.02641	6.49069	0.0108441	0.016983	gain
17_80500012	rs117367648	T	C	ENSG00000279613	0.00843385	-1.91668	0.598673	-0.710718	6.35045	0.0117351	0.016983	gain
2_32511622	rs915359920	A	AT	ENSG00000279897	0.00445047	4.19756	-0.492951	0.828628	5.19772	0.0226165	0.016983	gain
12_66396656	rs34550199	T	TA	ENSG00000090376	0.00167012	-1.51945	0.19081	-0.520029	6.29317	0.0121204	0.016983	gain
7_36172761	rs78645162	A	G	ENSG00000136250	0.000177142	1.93997	-0.242205	0.475603	5.41584	0.0199549	0.016983	gain
15_91383607	rs28563082	A	G	ENSG00000197299	0.00489458	1.10685	-0.0961713	0.484134	6.8429	0.00889944	0.016983	gain
20_31911378	rs75379087	T	C	ENSG00000260257	0.000823344	2.55231	0.324476	-0.758307	6.64777	0.00992803	0.016983	gain
16_2783453	rs3094791	A	G	ENSG00000260293	0.0033484	-1.3146	0.192141	-0.484436	9.53299	0.00201811	0.016983	gain
5_82731955	rs40028	G	A	ENSG00000271862	0.00312882	2.20156	0.0711677	0.744792	7.20407	0.00727383	0.016983	gain
5_140580493	rs3733688	A	T	ENSG00000113205	0.00428921	1.29183	-0.368919	0.542757	10.0059	0.0015604	0.016983	gain
12_121859647	rs78146460	T	C	ENSG00000135124	0.00331129	-1.53427	0.486103	-0.892055	12.3529	0.000440295	0.016983	gain
3_42578001	rs78796092	G	A	ENSG00000182983	0.0037998	2.34017	-0.690367	0.833793	8.13061	0.00435241	0.016983	gain
2_132635025	rs70997917	A	AT	ENSG00000197927	0.000518254	-2.12463	0.0594246	-0.468269	6.78263	0.00920492	0.016983	gain
9_100011188	rs71368294	C	CT	ENSG00000136842	0.000909865	-1.97782	-0.389623	0.780951	9.4136	0.00215382	0.017982	gain
7_97088268	rs137899390	G	GA	ENSG00000231812	0.000692904	2.07204	-0.145684	0.649653	6.73868	0.00943444	0.017982	gain
3_179272516	rs57893737	C	T	ENSG00000239096	0.0049685	2.24761	-0.255376	0.954888	9.50583	0.0020482	0.017982	gain
1_47666009	rs11211477	G	A	ENSG00000162368	0.00625894	1.19776	0.0725799	-0.38998	6.4406	0.0111541	0.017982	gain
8_18465601	rs9644612	C	A	ENSG00000253335	0.00473408	-1.8	0.289205	-0.645778	7.00639	0.00812192	0.017982	gain
2_223865401	rs12987860	C	T	ENSG00000163082	0.00717935	-1.29401	0.137532	-0.456757	6.8289	0.00896943	0.017982	gain
14_24858014	rs12323726	A	G	ENSG00000259522	0.000783056	2.35573	-0.318024	0.625571	7.71142	0.00548727	0.017982	gain
18_2866501	rs646186	G	A	ENSG00000101574	0.00307434	1.64422	-0.279749	0.432754	5.65387	0.0174169	0.017982	gain
8_37913621	rs28670792	T	C	ENSG00000260949	0.00100777	1.25599	0.127377	-0.356629	7.06352	0.00786692	0.017982	gain
7_98411293	rs78351001	T	C	ENSG00000266019	0.00333232	1.97791	0.44411	-0.526051	7.56587	0.0059484	0.017982	gain
16_49987466	rs12443827	G	A	ENSG00000102935	0.00258458	1.01463	-0.0972783	0.325208	7.54518	0.0060171	0.017982	gain
12_90150382	rs11105401	A	G	ENSG00000270344	0.00240818	2.60623	-0.426079	0.984564	6.23075	0.012555	0.017982	gain
14_61073005	rs78957782	A	T	ENSG00000100625	0.000491602	1.8829	-0.686321	0.627259	7.03275	0.00800323	0.017982	gain
11_76812803	rs12421551	G	A	ENSG00000137474	0.00285816	-1.69902	0.288416	-0.510814	8.01766	0.00463234	0.017982	gain
9_140138787	rs9697206	C	A	ENSG00000177239	0.00125561	-1.91117	0.379169	-0.581166	7.65615	0.0056579	0.017982	gain
5_111551179	rs2114988	G	C	ENSG00000224032	0.00523673	1.09472	-0.369424	0.430301	6.73835	0.0094362	0.017982	gain
5_179655473	rs6891696	A	G	ENSG00000229721	0.00354005	-1.22597	0.136784	-0.471724	7.88609	0.00498164	0.017982	gain
14_22972815	rs2170811	T	C	ENSG00000258457	0.000188859	1.67422	-0.218032	0.408358	6.35107	0.0117311	0.017982	gain
19_38735586	rs73930559	A	G	ENSG00000167642	0.00828512	-1.11886	0.402138	-0.49337	8.71046	0.00316389	0.017982	gain
20_48024963	rs371111565	A	AG	ENSG00000124207	6.10898e-05	2.76938	-0.057852	-1.08295	10.8553	0.000985117	0.017982	gain
7_75388031	rs12538253	C	T	ENSG00000127948	0.00711841	-1.22559	0.220385	-0.544434	7.47503	0.00625604	0.017982	gain
16_85558856	rs149862213	T	TC	ENSG00000131148	0.00064568	-1.58122	0.104018	-0.576119	9.18442	0.00244084	0.017982	gain
6_1250947	rs9405454	C	T	ENSG00000137273	0.00924849	-0.965231	0.180021	-0.478755	7.49764	0.00617797	0.017982	gain
2_65559641	rs7581149	C	T	ENSG00000138071	0.00140303	1.83607	-0.102792	0.607609	7.49735	0.00617899	0.017982	gain
2_79311669	rs12466693	G	A	ENSG00000172016	0.00308306	0.916218	-0.261203	0.411865	9.12069	0.00252735	0.017982	gain
22_23608268	rs1004019423	C	CT	ENSG00000187792	0.00226304	-2.19772	0.578491	-0.744894	7.39868	0.00652717	0.017982	gain
20_58091316	rs75726513	G	A	ENSG00000196074	0.00559181	-1.24297	0.439493	-0.580113	6.80656	0.00908236	0.017982	gain
5_140685499	rs6870500	T	C	ENSG00000204962	0.00330427	1.54811	-0.213049	0.495702	6.92479	0.00850089	0.017982	gain
10_7905534	rs112375296	G	C	ENSG00000198879	0.00156827	1.12914	-0.100622	0.294448	4.90039	0.0268506	0.018981	gain
2_122639736	rs62152428	T	C	ENSG00000211460	0.00715992	-2.18133	-0.287386	0.815831	7.80131	0.00522083	0.018981	gain
5_176568520	rs10036193	C	G	ENSG00000087206	0.00145585	1.3576	0.149654	-0.336192	7.23944	0.00713191	0.018981	gain
17_17211014	rs9909111	T	C	ENSG00000215030	0.00280355	1.24559	-0.260275	0.408273	7.22377	0.00719445	0.018981	gain
6_144040869	rs62427401	A	G	ENSG00000217648	0.00119167	1.85591	-0.215511	0.370023	5.90021	0.0151391	0.018981	gain
13_100074381	rs912128	A	G	ENSG00000231981	0.00699798	-1.97556	0.223353	-0.737494	6.60841	0.0101499	0.018981	gain
22_43888155	rs201503909	G	GTGGACCA	ENSG00000100300	0.0044628	1.11047	0.414931	-0.465514	4.97507	0.0257152	0.018981	gain
16_71940386	rs967828877	A	AT	ENSG00000247324	0.00472037	3.09303	-0.118551	0.913998	6.53896	0.0105537	0.018981	gain
12_120375695	rs61945790	C	T	ENSG00000266704	0.000210301	1.85989	-0.215756	0.485617	6.69996	0.00964149	0.018981	gain
22_32948407	rs56950028	T	C	ENSG00000273325	0.00947953	-1.168	0.11202	-0.544362	8.76159	0.0030764	0.018981	gain
3_56829892	rs4681699	T	C	ENSG00000273926	0.00644513	-1.17734	0.457496	-0.509027	8.18553	0.00422258	0.018981	gain
3_50684999	rs60877431	A	G	ENSG00000274596	2.68319e-05	-1.16178	-0.138646	0.289185	5.59449	0.0180171	0.018981	gain
16_2982338	rs34859840	A	C	ENSG00000279520	0.00307951	1.72509	-0.308704	0.533881	7.24789	0.00709843	0.018981	gain
15_100459434	rs1836698	T	G	ENSG00000068305	0.00321301	-1.6849	0.266742	-0.523474	5.93228	0.014866	0.018981	gain
1_27346156	rs56904834	T	C	ENSG00000181773	0.00422286	1.69748	-0.331816	0.60287	7.18176	0.00736482	0.018981	gain
11_60325786	rs140360164	AT	A	ENSG00000166959	0.00398115	1.58397	-0.45292	0.775369	9.08905	0.00257144	0.018981	gain
8_8451986	rs148457565	GTTTT	G	ENSG00000244427	0.00900523	1.3812	-0.275549	0.4953	6.24224	0.0124738	0.018981	gain
16_15081770	rs372304080	G	GT	ENSG00000254609	0.00361288	0.916589	0.36168	-0.41708	8.13261	0.00434762	0.018981	gain
14_49623145	rs10150167	T	G	ENSG00000258450	0.00428526	-1.50756	-0.067074	-0.383744	5.62913	0.0176644	0.018981	gain
1_19383203	rs138040652	AGATTACTT	A	ENSG00000040487	0.00752246	-1.64408	-0.278768	0.549615	4.39099	0.0361294	0.018981	gain
1_181979330	rs57111260	T	TCCC	ENSG00000135821	0.000269744	-1.02504	-0.305844	0.340745	4.59742	0.0320202	0.018981	gain
15_102037362	rs4965888	A	G	ENSG00000131873	0.00528147	1.66967	-0.305431	0.644128	7.2092	0.00725309	0.01998	gain
14_20719900	rs2318892	A	T	ENSG00000238344	0.00185585	-1.49733	-0.19645	0.363573	5.07199	0.0243155	0.01998	gain
7_143775771	rs2368071	G	T	ENSG00000243896	0.00411159	0.938961	0.328106	-0.349536	7.46042	0.00630704	0.01998	gain
10_114492440	rs7912157	C	T	ENSG00000264763	0.00916748	-1.60333	0.0719656	-0.70683	7.21043	0.00724812	0.01998	gain
16_21312460	rs226059	G	A	ENSG00000103316	0.00488218	-1.0682	0.165956	-0.460231	7.71193	0.00548571	0.01998	gain
12_31504311	rs202092428	C	CT	ENSG00000276900	0.00173538	3.45033	0.430697	-0.791478	8.54308	0.00346838	0.01998	gain
15_24900094	rs34988579	A	G	ENSG00000278123	1.36063e-05	-2.06234	-0.217386	0.377839	6.48816	0.0108595	0.01998	gain
17_46126373	rs2023885	A	G	ENSG00000108468	0.000219004	1.57012	0.151239	-0.424472	8.05769	0.0045311	0.01998	gain
12_6557748	rs2532504	A	G	ENSG00000111678	0.00171646	1.34307	-0.00269912	-0.35408	5.42713	0.0198262	0.01998	gain
6_125866045	rs76185185	C	G	ENSG00000111907	0.000457596	-1.13289	-0.446209	0.488641	4.27726	0.0386255	0.01998	gain
X_154512989	rs1217653126	G	GT	ENSG00000165775	0.00352452	-1.70629	-0.333365	0.567177	6.19642	0.0128009	0.01998	gain
3_48658419	rs141947763	T	C	ENSG00000228638	0.00791687	1.59977	0.344459	-0.591909	7.9785	0.0047336	0.01998	gain
1_40773150	rs12077871	A	G	ENSG00000260920	0.000608842	1.83733	0.135657	-0.496816	4.9652	0.0258623	0.01998	gain
17_25972157	rs72845102	G	A	ENSG00000266853	0.00503481	1.2995	0.540311	-0.599974	7.98196	0.00472458	0.01998	gain
19_48345114	rs796977583	TA	T	ENSG00000024422	0.000277082	2.35633	0.0802418	-0.678027	9.08688	0.00257449	0.01998	gain
4_154771820	rs9968342	C	T	ENSG00000145423	0.00686016	0.880193	0.00627866	0.262931	4.53235	0.0332599	0.01998	gain
6_150119300	rs3039591	G	GTC	ENSG00000178199	0.00300439	-1.41627	-0.209703	0.36503	4.67466	0.0306107	0.01998	gain
22_18923745	rs2008720	G	T	ENSG00000185608	0.000103819	-1.65246	-0.256835	0.393514	7.03718	0.00798348	0.01998	gain
2_74955154	rs551777843	AT	A	ENSG00000188687	0.00155388	2.73324	-0.46878	0.923665	9.06264	0.00260884	0.01998	gain
11_75278615	rs111708818	A	C	ENSG00000207445	0.00142402	-5.6986	0.478368	-0.974796	6.7875	0.00917984	0.01998	gain
14_22815224	rs34745603	C	CT	ENSG00000211864	0.00590252	-1.30014	-0.252555	0.334394	5.79112	0.0161073	0.01998	gain
11_17884993	rs77103004	T	C	ENSG00000110768	0.00952799	1.49927	-0.507736	0.66514	8.45041	0.00364961	0.020979	gain
19_41550317	rs10409258	T	C	ENSG00000142039	0.00459486	-1.00972	0.061797	-0.34298	6.37608	0.0115668	0.020979	gain
22_41159770	rs781422275	T	A	ENSG00000100387	0.00688644	-2.08657	-0.342735	0.640533	4.90572	0.026768	0.020979	gain
8_7218026	rs1806728	G	C	ENSG00000241737	0.00261165	1.63711	-0.291943	0.490506	4.62439	0.0315205	0.020979	gain
12_52943144	rs4761930	A	G	ENSG00000257475	0.00467239	1.27453	-0.163058	0.461473	7.97483	0.00474321	0.020979	gain
19_45022611	rs908123692	T	TA	ENSG00000267680	0.00750202	-5.39193	0.496822	-0.841091	5.20999	0.0224575	0.020979	gain
7_5350055	rs571362777	C	CG	ENSG00000275328	0.00650167	2.13575	-0.478454	0.628154	5.772	0.0162835	0.020979	gain
8_23410965	rs11345065	C	A	ENSG00000134013	0.0050621	-1.04318	0.213918	-0.307453	6.07098	0.0137421	0.020979	gain
8_92134430	rs11787186	C	T	ENSG00000155099	0.00757715	1.63426	-0.36664	0.684084	7.99788	0.00468321	0.020979	gain
2_234492187	rs185636340	G	C	ENSG00000244474	0.000599581	-2.62301	-0.546007	1.23317	10.0405	0.00153139	0.020979	gain
3_64130521	rs697270	G	A	ENSG00000271843	0.00531029	1.39727	-0.326021	0.770471	11.5721	0.000669495	0.020979	gain
6_36735480	rs7769970	G	C	ENSG00000124762	0.00730804	-1.34984	0.2113	-0.569967	6.68598	0.00971739	0.020979	gain
6_45482458	rs9472497	G	A	ENSG00000124813	0.00264447	-1.51557	-0.451962	0.593124	8.3108	0.003941	0.020979	gain
3_15392687	rs796559177	C	CA	ENSG00000131370	0.00387662	1.93068	0.0479272	-0.598317	4.13939	0.0418962	0.020979	gain
1_229879047	rs588535	G	C	ENSG00000135763	2.36837e-05	1.81505	0.232118	-0.546651	9.54108	0.00200923	0.020979	gain
5_118616451	rs148981334	TA	T	ENSG00000145779	0.0040545	1.64074	-0.0238045	0.448467	6.26466	0.012317	0.020979	gain
17_55850067	rs9891768	T	C	ENSG00000181610	0.00326215	-1.46108	0.310744	-0.485508	5.42414	0.0198602	0.020979	gain
15_25687888	rs11630723	A	T	ENSG00000207133	0.000333351	1.48465	-0.184235	0.365951	5.1491	0.0232584	0.020979	gain
6_29824821	rs9278361	GAA	G	ENSG00000225864	0.00244155	-1.32805	0.0591512	-0.480426	7.23758	0.0071393	0.021978	gain
3_194734828	rs146436214	C	CT	ENSG00000231770	0.00314076	2.77528	-0.344931	0.874418	5.6846	0.0171145	0.021978	gain
19_48847498	rs34541121	G	GT	ENSG00000161558	0.00990401	-2.02965	0.828739	-1.02846	8.60333	0.00335549	0.021978	gain
15_52235589	rs200515012	T	TA	ENSG00000259377	0.00261692	-2.04337	0.613905	-0.914904	8.57062	0.0034163	0.021978	gain
11_46100979	rs34312343	CT	C	ENSG00000264102	0.00421383	-1.40962	0.124127	-0.53852	7.02936	0.00801838	0.021978	gain
3_9252085	rs4686330	T	C	ENSG00000163719	0.00351474	-2.14568	0.123416	-0.551172	5.39027	0.0202493	0.021978	gain
14_64270335	rs12892314	A	G	ENSG00000270878	0.00660793	-0.90556	0.109249	-0.36081	6.74551	0.0093984	0.021978	gain
7_94949663	rs2299261	G	A	ENSG00000273138	0.00518859	-1.57565	0.127147	-0.412452	3.81211	0.0508834	0.021978	gain
19_2258079	rs140996197	AG	A	ENSG00000104904	0.0055836	1.48094	-0.016053	0.493505	5.87973	0.0153162	0.021978	gain
2_223955031	rs59373906	T	C	ENSG00000278083	0.0075429	2.09936	-0.193476	0.737934	5.34412	0.0207923	0.021978	gain
17_49035315	rs12452006	A	G	ENSG00000108848	0.00407895	-3.02362	-0.438096	0.79944	9.03428	0.00264963	0.021978	gain
11_14926755	rs12418214	C	T	ENSG00000129083	0.00148234	-1.85567	0.526344	-0.635549	7.66378	0.00563404	0.021978	gain
9_130808444	rs10819341	T	C	ENSG00000106992	0.00271089	1.44265	0.254838	-0.558468	7.03395	0.00799787	0.021978	gain
16_47457395	rs146924214	A	G	ENSG00000222767	0.00072243	-2.69739	-0.857621	0.738672	6.53444	0.0105805	0.021978	gain
1_220973432	rs61830266	A	G	ENSG00000272823	0.00193253	1.44557	-0.202951	0.410407	6.33676	0.0118261	0.021978	gain
8_142186573	rs307732	G	A	ENSG00000280035	0.00873262	-0.922509	0.2754	-0.392311	7.23325	0.00715656	0.021978	gain
11_770732	rs77965970	G	C	ENSG00000023191	0.00186364	-1.08359	0.197894	-0.486576	7.44792	0.00635098	0.021978	gain
18_77527159	rs5826676	GCTCA	G	ENSG00000122490	2.18742e-06	-3.61069	0.0849758	-0.722332	7.13936	0.00754101	0.021978	gain
19_15090465	rs76141109	T	G	ENSG00000074181	0.00776357	0.928591	-0.222575	0.445831	6.45221	0.0110814	0.021978	gain
2_206806814	rs60237200	G	A	ENSG00000207386	0.000357191	1.44628	-0.224194	0.471672	7.68536	0.00556704	0.021978	gain
1_15056027	rs56983246	T	A	ENSG00000215720	0.00184677	1.61898	-0.315136	0.486497	5.11941	0.0236597	0.022977	gain
11_67766381	rs77407247	G	A	ENSG00000160172	0.00140164	2.5588	-0.220719	0.694772	7.32053	0.00681711	0.022977	gain
5_1208438	rs6420011	A	G	ENSG00000249908	0.000903089	-1.54303	0.278869	-0.472635	9.99749	0.00156754	0.022977	gain
12_20789083	rs12580173	T	G	ENSG00000256663	0.00312106	-2.35485	-0.220987	0.652132	6.68496	0.00972296	0.022977	gain
20_62236440	rs4444600	T	C	ENSG00000101216	0.00599683	-0.973088	-0.0229789	-0.341314	7.70286	0.00551333	0.022977	gain
6_139227806	rs17068040	C	T	ENSG00000266555	0.00574069	-2.1397	0.253544	-0.700995	6.83236	0.0089521	0.022977	gain
13_113478652	rs59517603	T	C	ENSG00000269376	0.00061899	-1.93365	-0.453958	0.68781	7.92269	0.00488186	0.022977	gain
8_81072880	rs60953448	C	T	ENSG00000272264	0.00445978	-1.7429	-0.151036	0.547416	5.66061	0.0173501	0.022977	gain
7_44426596	rs143405077	CAA	C	ENSG00000274083	0.00659489	-0.939907	0.0469542	-0.385192	6.65426	0.00989188	0.022977	gain
X_118539994	rs1233586122	C	CA	ENSG00000278504	0.00345462	-1.9937	-0.591377	0.680732	7.87644	0.00500831	0.022977	gain
1_33720329	rs66573008	CTCCCTT	C	ENSG00000134684	2.59389e-05	2.39986	0.0283474	-0.502268	6.36891	0.0116137	0.022977	gain
5_102817944	rs78348041	T	C	ENSG00000145725	0.00741139	-13.4791	-0.581611	1.04735	8.51623	0.00351993	0.022977	gain
8_98263314	rs77247025	T	C	ENSG00000180543	0.00641857	-1.26162	0.156589	-0.610266	8.27498	0.00401952	0.022977	gain
9_78670639	rs2777019	C	G	ENSG00000219149	0.00313369	-0.908094	0.182921	-0.294006	6.20161	0.0127634	0.022977	gain
22_20735998	rs2329375	T	A	ENSG00000273343	0.00135002	-1.45095	0.0374085	-0.444925	6.11071	0.0134365	0.022977	gain
1_201800354	rs10800791	T	C	ENSG00000282221	0.00103407	-1.43538	0.203085	-0.42103	5.59709	0.0179903	0.022977	gain
1_183725668	rs12736382	A	G	ENSG00000116698	0.00578734	-1.09561	0.0972756	-0.323464	5.75367	0.0164543	0.022977	gain
6_32727102	rs879074496	C	T	ENSG00000168394	0.0010462	-1.30254	0.368865	-0.488851	6.59759	0.0102117	0.022977	gain
19_39564211	rs423058	A	C	ENSG00000176396	0.00389589	-0.935379	0.277874	-0.251069	4.25432	0.0391507	0.022977	gain
1_186582662	rs12751255	C	A	ENSG00000202025	0.00961303	-0.951419	-0.0172469	-0.3019	5.82184	0.0158284	0.022977	gain
1_112725736	rs78836829	A	G	ENSG00000007341	0.000559132	-1.8297	0.263971	-0.670293	6.53799	0.0105595	0.023976	gain
7_86681162	rs34954010	A	G	ENSG00000231956	0.004664	2.47509	-0.564809	0.626099	4.80725	0.0283403	0.023976	gain
12_8466833	rs184310226	T	C	ENSG00000235602	0.000755618	-3.2299	0.367056	-0.66211	5.04037	0.0247632	0.023976	gain
4_75747581	rs17186704	C	T	ENSG00000248165	0.00164183	2.59023	-0.350061	0.721267	5.46123	0.0194429	0.023976	gain
8_19905904	rs78299715	G	C	ENSG00000253270	0.00129103	-5.91653	0.237942	-0.75392	5.35135	0.0207063	0.023976	gain
4_157137117	rs147488646	TA	T	ENSG00000256043	0.00131971	-2.09795	0.0211902	-0.69364	9.59299	0.00195322	0.023976	gain
8_37815121	rs802170	A	T	ENSG00000104221	0.00464794	1.23342	-0.230636	0.422423	5.42542	0.0198456	0.023976	gain
20_61999769	rs6122430	A	G	ENSG00000273759	0.00246597	1.49478	0.220331	-0.382094	7.26337	0.00703753	0.023976	gain
16_4454170	rs9932461	A	G	ENSG00000275515	0.00784655	-1.21683	0.22936	-0.460943	5.64545	0.0175007	0.023976	gain
10_28980111	rs117436511	G	A	ENSG00000150054	0.00125387	-1.91687	0.253683	-0.443903	3.70259	0.054328	0.023976	gain
2_240408885	rs1994352	A	G	ENSG00000280260	0.000957984	1.2823	-0.157687	0.375467	5.40238	0.0201093	0.023976	gain
19_58675220	rs157364	C	G	ENSG00000119574	0.000787812	1.62584	0.233633	-0.422426	6.73089	0.00947571	0.023976	gain
14_75339898	rs139228328	A	G	ENSG00000119681	8.91216e-05	2.12608	0.0747442	-0.455484	5.10985	0.0237904	0.023976	gain
11_72075584	rs12807414	G	T	ENSG00000186642	0.00779296	-0.708594	0.133029	-0.250111	5.56139	0.0183608	0.023976	gain
17_38260964	rs3049056	CGT	C	ENSG00000108344	0.00554959	-2.31202	-0.0366302	0.797734	6.25673	0.0123722	0.023976	gain
2_163630010	rs305694	A	C	ENSG00000115267	0.00619365	-6.83584	-0.223492	0.561326	5.58438	0.0181214	0.023976	gain
20_55425522	rs78219839	A	G	ENSG00000124098	0.00504947	1.46714	-0.359595	0.489858	4.93424	0.0263297	0.023976	gain
7_87653141	rs141448857	T	TC	ENSG00000127954	0.00310518	1.19579	-0.242214	0.339671	6.15448	0.013108	0.023976	gain
2_11794443	rs13390156	C	A	ENSG00000134324	9.88564e-05	1.55008	-0.508948	0.481803	5.67679	0.0171908	0.023976	gain
16_27828576	rs72780177	C	T	ENSG00000201371	0.0095782	2.16949	-0.571355	0.821761	6.64845	0.00992423	0.023976	gain
6_33001355	rs9277038	A	G	ENSG00000204256	0.00568832	1.79574	-0.119459	0.49151	5.90006	0.0151404	0.023976	gain
14_77707268	rs1310246853	CTTTTTCTTTTTTTTTT	C	ENSG00000009830	0.00617638	6.72728	0.209206	-0.800836	7.69341	0.00554229	0.024975	gain
1_37259455	rs1469474450	A	ATGGT	ENSG00000054118	0.00570181	-1.72243	0.284143	-0.70367	6.41803	0.0112967	0.024975	gain
10_76039460	rs373556816	A	AT	ENSG00000213731	0.00396227	-1.98785	0.320835	-0.730239	5.89683	0.0151682	0.024975	gain
13_76482974	rs9318384	T	A	ENSG00000228444	0.000470069	-1.33082	0.146717	-0.37609	7.01332	0.00809056	0.024975	gain
4_9700774	rs3890174	G	C	ENSG00000250745	0.00334193	1.27406	0.246784	-0.412299	6.91577	0.0085439	0.024975	gain
11_62190700	rs2302364	C	T	ENSG00000252361	0.00165157	-1.18075	0.131754	-0.288451	4.51973	0.0335061	0.024975	gain
2_76125571	rs1178006448	G	GT	ENSG00000270462	0.00625585	2.23779	-0.339073	0.60179	4.49498	0.0339944	0.024975	gain
3_57092634	rs34990080	C	A	ENSG00000272202	0.00122881	-1.45067	-0.140971	0.376302	5.43939	0.0196875	0.024975	gain
5_147234626	rs10041117	T	C	ENSG00000272239	0.00798089	1.00894	-0.169753	0.34369	6.07168	0.0137366	0.024975	gain
17_1868035	rs9675270	A	T	ENSG00000275084	0.000103321	-1.72379	-0.00611675	-0.432906	7.21434	0.00723236	0.024975	gain
17_79772445	rs28620337	T	G	ENSG00000275542	0.000538012	1.92031	0.541751	-0.630135	8.77446	0.00305477	0.024975	gain
22_25646493	rs9941952	T	C	ENSG00000277872	0.00724058	1.77487	0.279633	-0.641496	5.63261	0.0176293	0.024975	gain
5_31631656	rs253914	T	C	ENSG00000279923	0.000499762	-1.76608	0.169719	-0.578594	7.448	0.00635068	0.024975	gain
19_54345062	rs145986873	T	A	ENSG00000088038	0.00955716	1.58119	-0.0735087	0.613238	8.68642	0.0032059	0.024975	gain
12_100405221	rs151263159	T	C	ENSG00000166153	0.000575776	-1.16647	0.296303	-0.394408	6.62121	0.0100771	0.024975	gain
15_77262098	rs2469238	G	A	ENSG00000140368	0.0063496	0.745411	-0.105968	0.29039	7.69422	0.00553979	0.024975	gain
8_82424152	rs7846069	A	T	ENSG00000280193	0.000769143	-1.75134	-0.273263	0.51991	4.34076	0.0372103	0.024975	gain
1_25186821	rs11587818	C	A	ENSG00000117616	0.00201785	-1.65354	-0.0483299	0.408559	6.63017	0.0100266	0.024975	gain
20_56531928	rs448960	A	G	ENSG00000124209	1.29252e-05	1.97763	-0.0167698	-0.387274	4.79202	0.0285919	0.024975	gain
3_133704165	rs7627477	C	T	ENSG00000129055	0.000580242	1.17489	-0.113246	0.373218	7.25333	0.00707695	0.024975	gain
6_136358193	rs4370386	T	G	ENSG00000146410	0.00726627	0.942949	-0.0994314	0.31284	6.11911	0.0133728	0.024975	gain
9_131378919	rs10988059	A	G	ENSG00000171159	0.000316433	1.91637	0.376453	-0.708826	7.18197	0.007364	0.024975	gain
1_9130650	rs12736085	G	A	ENSG00000171621	0.000766355	0.813325	0.19783	-0.266745	6.03333	0.0140382	0.024975	gain
11_73646480	rs199936404	TG	T	ENSG00000175575	0.00540175	-1.20404	-0.200411	-0.517791	6.70407	0.00961932	0.024975	gain
19_46074535	rs58479737	C	G	ENSG00000177051	0.00180854	-1.52182	0.230568	-0.51197	7.24639	0.00710435	0.024975	gain
9_138604592	rs7856091	A	G	ENSG00000196422	0.0089284	0.904149	-0.189493	0.36334	5.80533	0.0159777	0.024975	gain
4_38762186	rs4833091	C	T	ENSG00000207944	0.00907832	1.36995	-0.180813	0.544197	6.76756	0.00928299	0.024975	gain
19_11652704	rs8103320	A	G	ENSG00000130176	1.46089e-05	2.85807	0.199146	-0.574139	6.71601	0.00955513	0.025974	gain
1_150606676	rs150779531	T	TA	ENSG00000224690	0.00363523	2.31292	0.112843	0.551527	5.37038	0.0204815	0.025974	gain
21_43956301	rs75071013	C	G	ENSG00000160190	0.00567914	3.42634	-0.352753	0.767296	3.89364	0.0484694	0.025974	gain
5_114787919	rs11739562	G	A	ENSG00000249021	0.0063372	1.29732	-0.134966	0.457236	7.5628	0.00595855	0.025974	gain
11_11184373	rs12417680	A	C	ENSG00000254598	0.00564291	0.968054	-0.246083	0.375776	7.85455	0.00506929	0.025974	gain
16_14296156	rs226791	G	T	ENSG00000262732	0.000116854	1.73558	-0.210991	0.458835	6.13939	0.0132203	0.025974	gain
18_11628794	rs62099576	A	T	ENSG00000267143	0.000352129	1.82558	0.192953	-0.420501	5.72619	0.0167137	0.025974	gain
7_26648849	rs55877293	T	C	ENSG00000274396	0.000913179	-1.05132	0.19136	-0.371885	5.51607	0.0188425	0.025974	gain
20_35126843	rs3787310	T	C	ENSG00000101335	0.00244973	1.81594	0.158544	-0.405909	6.77277	0.00925593	0.025974	gain
15_65150973	rs832883	A	C	ENSG00000200156	0.00510945	2.08189	-0.378939	0.73027	8.04153	0.00457169	0.025974	gain
17_48752890	rs2072366	G	A	ENSG00000167107	0.00574009	-0.786341	0.190269	-0.33288	6.26511	0.0123138	0.025974	gain
1_75538469	rs72679667	T	A	ENSG00000272864	0.00671086	1.56561	-0.238869	0.569267	7.59642	0.00584842	0.025974	gain
6_105738710	rs7751260	C	T	ENSG00000112276	0.000542674	-1.03876	0.124098	-0.341427	5.25502	0.0218835	0.025974	gain
2_207576433	rs7566632	G	A	ENSG00000118263	0.00297813	-2.86683	0.399366	-0.73722	5.8474	0.0156001	0.025974	gain
10_116144368	rs79900504	A	G	ENSG00000043591	0.00491143	-1.94268	0.48438	-0.75679	6.82468	0.00899066	0.025974	gain
16_66335718	rs9807003	G	A	ENSG00000135720	0.004708	1.27888	0.0895329	-0.419105	5.74305	0.016554	0.025974	gain
2_170641212	rs200336818	TC	T	ENSG00000138382	0.000935966	-0.809144	0.16086	-0.280312	6.05489	0.0138678	0.025974	gain
12_110612077	rs186500614	T	C	ENSG00000139437	0.00125723	-1.78264	0.204078	-0.530145	6.32353	0.0119146	0.025974	gain
17_7090721	rs314254	T	C	ENSG00000141504	0.00903559	1.2069	-0.0297897	0.411399	7.12359	0.00760762	0.025974	gain
10_70810071	rs11594761	G	A	ENSG00000156510	0.00149216	1.10818	-0.28145	0.299401	5.40543	0.0200742	0.026973	gain
3_183312015	rs6773722	C	T	ENSG00000053524	0.000972125	-1.36189	-0.219258	0.351713	5.75571	0.0164351	0.026973	gain
2_202848212	rs55639138	G	A	ENSG00000055044	0.00067946	1.77797	-0.292185	0.557143	7.63163	0.00573534	0.026973	gain
22_22768443	rs403359	T	C	ENSG00000211669	0.0015118	1.06025	0.266855	-0.309648	6.12287	0.0133444	0.026973	gain
14_94202849	rs1998900	A	G	ENSG00000089737	3.609e-05	1.68567	0.179396	-0.353303	5.65014	0.017454	0.026973	gain
6_5406899	rs35835664	C	T	ENSG00000219607	0.00148817	0.964134	0.03329	0.350306	5.94343	0.0147722	0.026973	gain
19_18047283	rs4808722	G	T	ENSG00000099308	0.000140988	-1.58759	0.274239	-0.45556	4.8865	0.0270675	0.026973	gain
3_195923363	rs35629370	G	A	ENSG00000243339	0.00127609	2.45817	-0.226494	0.598431	5.39988	0.0201381	0.026973	gain
14_70732443	rs57575923	A	G	ENSG00000274397	0.000471935	-1.59009	0.345967	-0.285626	4.60245	0.0319264	0.026973	gain
2_240035378	rs3791419	C	A	ENSG00000281838	0.00931253	1.09808	-0.148578	0.453905	8.12377	0.00436886	0.026973	gain
7_6039267	rs11370124	T	TA	ENSG00000008256	0.000336626	2.3552	0.192732	-0.448063	5.31492	0.0211435	0.026973	gain
2_130656873	rs78924837	A	G	ENSG00000152076	0.00298825	-2.35469	0.116938	-0.549122	4.82312	0.0280805	0.026973	gain
19_20084681	rs11666718	T	G	ENSG00000270270	0.0026216	-1.93207	0.205947	-0.60856	5.9715	0.0145389	0.026973	gain
12_91814	rs369974579	A	C	ENSG00000273823	0.00318099	-1.53762	-0.229272	-0.254632	8.33963	0.00387896	0.026973	gain
17_828818	rs7224743	A	G	ENSG00000108953	0.0010212	-1.38	0.190565	-0.44977	6.1648	0.0130317	0.026973	gain
5_134810335	rs251557	G	A	ENSG00000113648	0.00863671	-1.21164	0.151643	-0.428979	5.43583	0.0197277	0.026973	gain
19_53869386	rs1529484	C	T	ENSG00000142405	0.000396549	-1.2127	-0.336484	0.332676	6.04626	0.0139358	0.026973	gain
17_78199903	rs7224212	G	A	ENSG00000181045	0.000385626	-1.53461	0.227907	-0.388798	4.85249	0.0276062	0.026973	gain
19_45296846	rs66944506	A	AC	ENSG00000130208	0.00480567	-1.95476	0.346254	-0.476863	4.53031	0.0332996	0.027972	gain
8_56773665	rs199810617	T	TGAGCTGC	ENSG00000170791	0.00116533	2.16823	-0.201322	0.604161	5.14247	0.0233474	0.027972	gain
19_50816043	rs2278902	G	T	ENSG00000062822	0.000462918	1.46751	-0.0797083	0.390296	7.05503	0.00790429	0.027972	gain
1_2575096	rs4075560	C	G	ENSG00000215912	0.00966692	-2.32473	0.849577	-1.09705	9.20314	0.002416	0.027972	gain
16_67020487	rs151326068	C	T	ENSG00000159720	0.00189162	-2.61965	0.531272	-1.00859	8.58526	0.00338895	0.027972	gain
9_34540065	rs4878578	T	C	ENSG00000233668	0.00626797	-1.38767	0.309117	-0.45552	5.18165	0.0228266	0.027972	gain
19_2252460	rs77817818	A	G	ENSG00000099840	0.00224507	2.23076	-0.532298	0.857503	6.92312	0.00850882	0.027972	gain
5_139293446	rs71581512	C	T	ENSG00000250635	0.00261062	-1.98761	-0.240166	0.729214	7.37394	0.00661756	0.027972	gain
15_100786054	rs10794479	G	T	ENSG00000259356	0.00704741	1.48482	-0.303492	0.565614	5.91002	0.015055	0.027972	gain
15_78731667	rs879350614	G	GT	ENSG00000261762	0.00877001	1.29306	-0.330929	0.502028	5.86548	0.0154406	0.027972	gain
19_11559696	rs1971206	A	G	ENSG00000273892	0.00283956	1.72811	-0.268381	0.711657	8.04003	0.00457548	0.027972	gain
22_36621613	rs2006259	A	C	ENSG00000100345	1.38251e-05	3.10389	0.20955	-0.362968	4.04089	0.0444103	0.027972	gain
12_113345088	rs150398756	TGA	T	ENSG00000111335	0.00106305	-2.35804	-0.298776	0.623159	8.55607	0.00344373	0.027972	gain
X_150096171	rs199815661	TTTTC	T	ENSG00000228728	0.00386288	-3.56416	0.0710938	-0.732437	6.07723	0.0136936	0.027972	gain
6_10387379	rs1535925	C	G	ENSG00000229950	0.00466623	2.41087	-0.465075	0.529317	5.34163	0.0208219	0.027972	gain
7_132496965	rs57913612	T	TC	ENSG00000238844	0.0023994	-1.58769	0.213676	-0.409879	4.81433	0.0282241	0.027972	gain
19_47528275	rs4992134	T	C	ENSG00000118162	0.000196572	1.11494	0.0741639	-0.301427	5.69853	0.0169791	0.027972	gain
5_171777934	rs62385444	A	C	ENSG00000168246	0.00207836	-1.42663	0.147523	-0.512749	6.00305	0.0142811	0.027972	gain
2_233930081	rs4581888	G	A	ENSG00000135930	0.00315612	2.3119	-0.235933	0.592969	5.34554	0.0207753	0.027972	gain
14_96146786	rs34246419	A	AT	ENSG00000176438	0.000592004	-1.49783	-0.188594	0.395383	7.11833	0.00762999	0.027972	gain
19_39253847	rs4511650	A	G	ENSG00000178982	0.000574637	2.22512	-0.180164	0.615495	5.52955	0.018698	0.027972	gain
7_111649541	rs17159143	T	C	ENSG00000181016	0.00177536	1.66453	-0.0517567	0.444569	5.05079	0.0246147	0.027972	gain
6_109612600	rs148214272	AAAAAAC	A	ENSG00000183137	0.00398645	-7.33374	-0.270837	0.718077	6.56707	0.0103883	0.027972	gain
17_10177709	rs72812892	G	C	ENSG00000187824	0.00274724	-1.27413	-0.0126891	-0.38065	5.92372	0.0149384	0.027972	gain
9_129954016	rs7035698	G	A	ENSG00000196152	0.0011154	-1.70603	0.318412	-0.481889	6.52924	0.0106115	0.027972	gain
10_30264319	rs143203054	A	G	ENSG00000222092	0.00441288	6.66567	0.489026	-0.645854	4.33769	0.0372776	0.028971	gain
7_16387223	rs13235949	G	C	ENSG00000224683	0.00452723	-1.38435	0.164387	-0.443084	5.33883	0.0208554	0.028971	gain
19_1925970	rs1061828	T	C	ENSG00000227500	0.00103771	1.16146	-0.0154464	0.362361	6.96665	0.00830428	0.028971	gain
5_180245224	rs612882	T	C	ENSG00000238035	0.00910279	-1.06719	0.0396955	-0.215645	4.82776	0.0280049	0.028971	gain
3_182719507	rs9827649	C	A	ENSG00000240024	0.00156609	-1.60676	0.241183	-0.554328	8.55011	0.00345502	0.028971	gain
19_58073994	rs201657620	A	AT	ENSG00000251369	0.00454149	-2.244	0.416174	-0.652846	6.02989	0.0140656	0.028971	gain
20_870146	rs6140552	C	T	ENSG00000101266	8.86783e-05	1.58956	-0.0870648	0.447967	6.73224	0.00946854	0.028971	gain
9_44782033	rs750738516	T	TA	ENSG00000276795	0.0080135	-1.37295	-0.19613	0.50253	6.26682	0.012302	0.028971	gain
19_2053994	rs8101166	G	C	ENSG00000104886	0.000862454	-1.21692	-0.346498	0.358826	6.28446	0.0121801	0.028971	gain
9_72663514	rs4744585	T	C	ENSG00000165072	0.00607904	-1.30885	-0.239927	0.367423	9.10725	0.00254599	0.028971	gain
10_131741990	rs9804321	C	T	ENSG00000277218	0.000295313	-1.61297	0.249335	-0.431633	5.92637	0.0149159	0.028971	gain
8_128610263	rs1016821187	G	GA	ENSG00000278275	2.95415e-05	1.50823	-0.0969756	0.462508	5.50517	0.0189604	0.028971	gain
12_113265248	rs7970581	T	G	ENSG00000089009	0.000272778	1.33099	-0.33582	0.388034	7.37546	0.00661197	0.028971	gain
3_51946119	rs142615948	A	G	ENSG00000090097	0.00142081	-1.84323	0.0756361	-0.521997	5.05041	0.0246201	0.028971	gain
20_43971542	rs2251258	C	T	ENSG00000124102	0.00272704	-0.850924	-0.244469	0.327634	4.93612	0.026301	0.028971	gain
11_65018704	rs200601048	TAC	T	ENSG00000173327	0.00294592	2.68652	-0.132834	0.782415	9.78831	0.00175625	0.028971	gain
4_110883341	rs4141077	G	T	ENSG00000109534	0.00170608	-2.88615	0.121905	-1.06736	9.11449	0.00253592	0.028971	gain
8_141492305	rs55780776	A	G	ENSG00000167632	0.000854236	1.71809	-0.302131	0.601921	5.83567	0.0157044	0.028971	gain
12_57830826	rs117684966	T	C	ENSG00000123297	0.00412826	2.09434	-0.395103	0.681458	8.13025	0.00435328	0.028971	gain
12_21183984	rs34782178	T	TGC	ENSG00000139155	0.00106465	-2.05686	0.302093	-0.576072	7.09048	0.00774944	0.028971	gain
9_96681730	rs35961247	C	T	ENSG00000148110	0.00288653	2.33554	-0.111193	0.903186	6.75434	0.00935197	0.028971	gain
7_100526520	rs13245086	A	C	ENSG00000172336	0.000575395	1.58294	0.264892	-0.408776	5.98621	0.0144182	0.028971	gain
3_114342413	rs1274268	A	G	ENSG00000181847	0.00729875	-1.45772	0.206988	-0.382574	5.00604	0.025259	0.028971	gain
11_120624028	rs746168011	G	GTA	ENSG00000154114	0.000703579	7.70073	-0.22185	0.634552	5.76915	0.0163099	0.028971	gain
1_16391617	rs72887133	A	C	ENSG00000197312	0.000778127	1.89939	-0.386549	0.662231	8.03893	0.00457826	0.028971	gain
12_10065926	rs74715174	T	A	ENSG00000205810	0.00866659	2.17073	-0.214257	0.64506	7.7305	0.00542959	0.028971	gain
7_98718455	rs62472984	G	A	ENSG00000106246	0.000418915	-2.7637	0.189258	-0.448349	4.38508	0.0362548	0.02997	gain
19_7763983	rs72558013	A	C	ENSG00000090674	0.00351835	-1.49686	-0.191221	0.432706	4.10975	0.0426366	0.02997	gain
14_24442273	rs10151167	T	C	ENSG00000157326	0.000181534	1.64258	-0.100173	0.415511	5.51836	0.0188179	0.02997	gain
19_18382660	rs74349889	A	G	ENSG00000006015	0.00491441	1.76589	-0.255726	0.508422	4.69123	0.030317	0.02997	gain
10_82347954	rs6586091	T	A	ENSG00000237523	0.00085902	-1.46771	0.229078	-0.405512	6.07368	0.0137211	0.02997	gain
9_138962514	rs34755994	G	GA	ENSG00000238227	0.00137843	-1.92527	0.361903	-0.577837	5.49282	0.0190947	0.02997	gain
7_30745536	rs6958561	T	G	ENSG00000244480	0.00490591	1.48977	-0.275732	0.478699	5.13571	0.0234385	0.02997	gain
22_20719248	rs142680475	A	G	ENSG00000244486	0.00128645	-2.54065	0.170847	-0.47056	3.99786	0.0455582	0.02997	gain
8_135478059	rs12548342	G	C	ENSG00000259820	0.000533248	1.0401	-0.295745	0.306229	4.52181	0.0334654	0.02997	gain
18_44049050	rs34324193	T	C	ENSG00000267293	0.00566795	-1.31802	-0.0519602	-0.469513	5.59158	0.018047	0.02997	gain
7_142839168	rs12703516	G	A	ENSG00000282780	0.00184407	-1.14521	0.0786628	-0.315847	5.7701	0.0163011	0.02997	gain
11_92896874	rs10830996	T	C	ENSG00000166004	0.000719858	2.44644	-0.194425	0.641361	8.52059	0.00351151	0.02997	gain
3_139542874	rs1868171	G	T	ENSG00000163864	0.00153529	-2.51468	0.400129	-0.804547	6.91784	0.00853401	0.02997	gain
5_68776906	rs28788930	A	G	ENSG00000183474	0.00297155	1.19622	-0.217991	0.392271	5.87513	0.0153563	0.02997	gain
X_17848607	rs200756495	G	GT	ENSG00000226153	0.00126189	-4.325	0.639558	-0.942225	7.1399	0.00753873	0.02997	gain
3_185048874	rs202033355	AT	A	ENSG00000236489	0.00417293	-1.62215	0.0127898	-0.46601	5.31238	0.0211744	0.02997	gain
17_27074489	rs11574759	G	T	ENSG00000109113	0.0011649	-0.80446	0.0996143	-0.260923	5.65032	0.0174522	0.02997	gain
13_24622843	rs4770560	G	A	ENSG00000027001	0.00371881	-2.09304	0.425271	-0.656611	8.31569	0.00393041	0.02997	gain
2_38025672	rs6727303	C	T	ENSG00000138061	0.00312647	1.95985	0.0227947	-0.420659	4.86101	0.0274702	0.02997	gain
5_146932860	rs56688374	T	TTTTCTTTCTTTC	ENSG00000176049	0.00599974	-1.43857	0.396159	-0.523784	6.61937	0.0100876	0.02997	gain
10_77114312	rs113032849	T	TA	ENSG00000207583	0.000229877	-2.85171	-0.679401	0.915328	7.34206	0.00673597	0.02997	gain
22_38761000	rs3876032	G	A	ENSG00000185022	0.00440572	1.04142	-0.163928	0.347049	5.64133	0.0175419	0.030969	gain
6_44218120	rs13296	A	G	ENSG00000157593	0.000325935	1.86132	0.147669	-0.362195	4.66204	0.0308366	0.030969	gain
1_1773674	rs61025842	C	A	ENSG00000215014	0.000520909	-1.36935	0.211461	-0.364054	5.60285	0.0179313	0.030969	gain
14_106400937	rs56221711	T	C	ENSG00000240041	0.00368808	-0.882076	0.182755	-0.33317	7.13472	0.00756056	0.030969	gain
4_99622493	rs12511151	A	G	ENSG00000246090	0.00189143	-2.05316	0.293065	-0.563986	5.78799	0.016136	0.030969	gain
7_107382827	rs865800247	T	A	ENSG00000250474	0.00718651	2.46893	-0.448053	1.06387	8.66195	0.00324923	0.030969	gain
4_129220020	rs11434950	G	GT	ENSG00000164073	0.00132226	1.74784	0.360299	-0.528318	5.59251	0.0180374	0.030969	gain
9_66710412	rs1844250	C	T	ENSG00000275704	0.00351337	1.99322	0.113433	0.496574	4.88726	0.0270556	0.030969	gain
12_129478543	rs11060061	G	C	ENSG00000279500	0.00634447	-1.22349	0.133919	-0.445219	6.50588	0.0107518	0.030969	gain
7_142421418	rs17163631	A	G	ENSG00000282173	0.00393499	1.50939	-0.419798	0.494374	5.43127	0.0197793	0.030969	gain
12_121282499	rs1033298138	G	GT	ENSG00000089053	0.00413676	1.60357	-0.266243	0.611028	5.2888	0.021463	0.030969	gain
10_115358820	rs7898339	G	C	ENSG00000148737	0.00970056	-1.14639	-0.34056	0.361757	4.02593	0.0448058	0.030969	gain
7_116128998	rs201110585	T	A	ENSG00000276100	0.00640006	1.30036	-0.116754	0.543571	7.01933	0.00806345	0.030969	gain
11_12498227	rs11022367	A	C	ENSG00000280762	0.00127417	1.31872	-0.202826	0.310833	4.0002	0.0454947	0.030969	gain
4_186822254	rs116859086	C	T	ENSG00000145476	0.00337585	-2.63556	0.314563	-0.676716	4.23341	0.0396357	0.030969	gain
18_3384486	rs8092511	C	A	ENSG00000177337	0.000435619	1.51122	-0.353897	0.399147	6.39768	0.0114269	0.030969	gain
12_8754443	rs75945477	G	T	ENSG00000197614	0.000758739	1.19425	0.0384649	-0.293455	4.50685	0.0337594	0.030969	gain
1_113081176	rs7512948	G	A	ENSG00000155363	0.00253401	1.04543	0.0330572	-0.294655	5.15676	0.0231561	0.030969	gain
14_60107038	rs12589464	A	T	ENSG00000131951	8.59298e-05	-1.60336	0.248413	-0.433597	6.78199	0.0092082	0.031968	gain
22_50582237	rs5771190	G	A	ENSG00000100429	0.000872635	-1.43497	-0.201002	0.368822	4.97181	0.0257637	0.031968	gain
2_46862586	rs12105006	C	T	ENSG00000228925	0.000393076	-2.7842	0.0230187	-0.586235	4.65346	0.030991	0.031968	gain
11_62064505	rs2463835	A	G	ENSG00000162222	0.00624624	1.46032	-0.0874518	0.469148	4.25822	0.0390608	0.031968	gain
1_10538951	rs1152739	T	C	ENSG00000162444	0.00491594	0.861812	-0.291297	0.366669	5.2465	0.0219909	0.031968	gain
4_109315791	rs10489028	T	C	ENSG00000249604	0.00346643	1.21706	0.25085	-0.414165	5.47831	0.0192538	0.031968	gain
14_69357915	rs33966595	T	TTG	ENSG00000258957	0.0025812	1.59564	-0.164786	0.59909	7.39375	0.00654509	0.031968	gain
19_45148748	rs71171277	T	TGAGA	ENSG00000267044	0.00663246	-1.10713	0.0668044	-0.437469	7.63313	0.00573057	0.031968	gain
17_74460585	rs12941069	C	T	ENSG00000267543	0.00059621	-1.75163	0.0120249	-0.399361	5.38669	0.0202909	0.031968	gain
22_45560401	rs477067	A	C	ENSG00000273243	9.342e-08	-2.52154	0.0199838	-0.524579	7.44283	0.00636897	0.031968	gain
1_34090751	rs35761029	A	T	ENSG00000279179	0.00961322	-1.48174	0.352297	-0.516728	4.53077	0.0332907	0.031968	gain
8_17333352	rs2720517	G	A	ENSG00000279903	0.00366963	1.15677	0.0928792	0.38197	5.6165	0.0177922	0.031968	gain
10_120753787	rs10886360	A	G	ENSG00000165672	0.00181698	1.28504	-0.245877	0.345048	4.0582	0.0439574	0.031968	gain
20_12928649	rs6078837	T	C	ENSG00000089123	0.000495209	-1.43208	0.00629118	-0.312683	5.01916	0.0250683	0.031968	gain
2_99593394	rs2104738576	AT	A	ENSG00000135945	0.00760978	1.49394	0.325188	-0.479461	4.25693	0.0390906	0.031968	gain
2_177132655	rs10170769	T	C	ENSG00000144320	0.00139296	1.02795	-0.171867	0.327433	4.83455	0.027895	0.031968	gain
22_41896309	rs5758375	A	T	ENSG00000252859	0.00138016	-1.72911	0.104691	-0.394729	4.3148	0.0377821	0.031968	gain
6_26471992	rs6927012	A	G	ENSG00000274618	0.00600688	-2.3432	-0.235794	0.533604	5.363	0.0205683	0.031968	gain
16_15248080	rs370219617	GC	G	ENSG00000069764	0.00290174	1.03743	-0.175629	0.336347	4.9095	0.0267094	0.031968	gain
16_30190487	rs73532550	T	A	ENSG00000013364	0.000684742	-1.371	0.205712	-0.422468	5.6164	0.0177932	0.031968	gain
19_6430106	rs34488963	T	C	ENSG00000125648	4.8887e-07	2.42836	0.0947164	-0.501377	7.48472	0.00622249	0.031968	gain
11_466468	rs7113255	C	T	ENSG00000185522	0.0034191	-1.23789	-0.00165303	-0.406521	5.5799	0.0181677	0.031968	gain
3_10532556	rs2430890	T	C	ENSG00000157020	0.00692971	-0.987426	0.0799558	-0.363613	7.09954	0.00771039	0.032967	gain
19_42107413	rs1555797399	G	GCA	ENSG00000077348	0.000800096	2.31859	0.261601	-0.605437	5.60825	0.0178762	0.032967	gain
3_42285235	rs74943542	G	A	ENSG00000229339	0.00155968	2.09495	-0.448494	0.675336	6.10194	0.0135034	0.032967	gain
1_154132112	rs5777890	TA	T	ENSG00000160714	0.000860592	-3.00254	-0.351722	0.690558	6.12699	0.0133133	0.032967	gain
19_1118751	rs3826959	G	A	ENSG00000099864	0.000781236	-1.48102	-0.128899	0.367852	5.6342	0.0176133	0.032967	gain
19_54337509	rs12979856	G	A	ENSG00000239912	0.00677928	-1.37998	0.115548	-0.410322	5.42891	0.019806	0.032967	gain
7_91405526	rs1403670	C	T	ENSG00000243107	0.000363181	-1.81309	0.194352	-0.455153	5.89881	0.0151511	0.032967	gain
20_46044732	rs11696849	G	A	ENSG00000255438	0.00392459	0.945663	-0.200132	0.321037	4.14587	0.0417362	0.032967	gain
13_41991256	rs9532809	C	T	ENSG00000102763	5.48589e-05	1.86872	-0.443028	0.485648	6.09726	0.0135391	0.032967	gain
15_100210648	rs2570923	C	T	ENSG00000264771	0.00771905	-1.19565	0.0549414	-0.316672	4.76704	0.0290096	0.032967	gain
3_47777774	rs4858825	A	C	ENSG00000164045	0.00897987	1.02228	0.0354242	-0.333739	6.06403	0.0137963	0.032967	gain
X_446457	-	G	A	ENSG00000281849	0.00257988	1.58221	-0.088109	0.453777	5.59366	0.0180256	0.032967	gain
3_178989476	rs62410404	C	A	ENSG00000197584	0.00114271	1.40533	-0.170176	0.327226	4.76348	0.0290696	0.032967	gain
17_21142572	rs6902	C	A	ENSG00000212719	0.0091781	0.963679	-0.0740499	0.34339	4.5685	0.0325651	0.032967	gain
2_162325008	rs147324504	GT	G	ENSG00000226121	0.00404692	-1.72708	0.310161	-0.65586	6.91635	0.0085411	0.032967	gain
1_50846649	rs1553208210	T	TCCTCTCCCTCTCCCA	ENSG00000230585	0.0067896	-2.55111	0.329546	-0.790586	5.54197	0.0185657	0.032967	gain
2_70397418	rs7590105	A	G	ENSG00000115977	0.000145019	-1.44084	-0.358817	0.473841	6.58731	0.0102708	0.032967	gain
9_137927809	rs57564084	C	T	ENSG00000130558	3.77569e-05	-1.6323	0.177332	-0.517812	7.0157	0.00807979	0.032967	gain
3_45831051	rs58994237	TCAAAAAATATTACATGATTTTGGAAAGGATTAAAATAAGTTAATTTTGAAAAAG	T	ENSG00000144791	0.00577885	0.707844	-0.126133	0.275743	5.02984	0.0249143	0.032967	gain
10_95918767	rs141115849	AT	A	ENSG00000148690	0.000348045	-1.26601	0.0189874	0.32547	5.57141	0.018256	0.032967	gain
3_57188309	rs150967330	TATACACACAC	T	ENSG00000186451	0.00630788	1.14753	-0.0476287	0.3298	4.69593	0.0302342	0.032967	gain
3_183665062	rs1016752	G	C	ENSG00000214160	0.00967814	1.59482	-0.467649	0.406188	4.25982	0.039024	0.033966	gain
17_33761613	rs74761584	C	G	ENSG00000243423	0.00363118	-1.53565	-0.263409	0.488283	5.8038	0.0159916	0.033966	gain
22_43145764	rs1969673	C	T	ENSG00000100207	0.00256736	-2.01704	-0.360788	0.47185	4.99738	0.0253857	0.033966	gain
13_42103639	rs116892337	G	A	ENSG00000277662	0.00699655	1.74328	-0.0495602	0.687195	6.11923	0.0133719	0.033966	gain
14_49731328	rs11438550	CT	C	ENSG00000165501	0.00970044	1.46892	-0.233076	0.356439	5.67679	0.0171908	0.033966	gain
19_47527756	rs34043772	A	AAAC	ENSG00000279861	0.00166636	1.84816	-0.26136	0.492538	5.80107	0.0160164	0.033966	gain
11_114081709	rs149102686	A	G	ENSG00000282682	0.0038175	-4.94329	-0.145575	0.52045	6.23398	0.0125322	0.033966	gain
2_27343665	rs117101374	T	C	ENSG00000084734	0.00892408	-1.18294	0.264602	-0.455806	4.85187	0.0276162	0.033966	gain
X_107575935	rs981179163	GT	G	ENSG00000101843	0.00376206	1.30895	-0.0996557	0.744471	6.89311	0.00865286	0.033966	gain
16_67795830	rs372832190	GA	G	ENSG00000102981	0.00753235	-2.00584	0.613582	-0.921736	8.77897	0.00304724	0.033966	gain
19_14140463	rs74815106	G	A	ENSG00000187867	1.01071e-05	-0.924506	-0.396468	0.288003	5.32596	0.0210101	0.033966	gain
5_149463927	rs1561945623	AAAGAAAGAAAGAAAGAAAGAAAGAAAGAAGGAAGGAAGGAAGGAAGGAAGGAAGGAAGGAAGGAAGGAAGGAAGGAAGGAAGGAAGGAAGGAAGAAAGAAAGG	A	ENSG00000222213	0.00046835	-1.75908	-0.243774	0.407651	4.1462	0.041728	0.033966	gain
19_54714594	rs10424254	T	C	ENSG00000167617	0.00403864	0.670276	0.286182	-0.228385	4.0346	0.0445763	0.033966	gain
2_21538826	rs219549	T	C	ENSG00000118961	0.00715343	-1.53624	0.297731	-0.389045	4.12624	0.042223	0.033966	gain
12_104919993	rs11292565	T	TA	ENSG00000171310	0.000654888	1.99716	0.217018	-0.400922	5.01286	0.0251597	0.033966	gain
14_39320198	rs4606610	G	C	ENSG00000182400	0.00356509	-0.889922	0.0613165	-0.324334	6.20811	0.0127167	0.033966	gain
19_15781200	rs4807969	T	C	ENSG00000186204	0.000310328	1.4754	0.195239	-0.398591	5.14618	0.0232976	0.033966	gain
14_23285439	rs1951568	A	G	ENSG00000211875	0.00332959	-0.904983	0.066756	-0.254802	5.26025	0.0218179	0.033966	gain
4_53871941	rs79281961	G	T	ENSG00000212588	0.00341049	2.25975	-0.16381	1.01761	9.27208	0.00232674	0.034965	gain
2_84998412	rs996933035	CA	C	ENSG00000213399	0.00724979	-1.59641	0.425106	-0.466665	5.37611	0.0204144	0.034965	gain
1_223264919	rs61840075	A	C	ENSG00000225265	0.0094009	1.36787	-0.64892	0.569424	6.03038	0.0140617	0.034965	gain
15_81635073	rs75632470	A	G	ENSG00000259543	0.00141198	2.91753	-0.424619	0.630061	4.50303	0.0338349	0.034965	gain
16_56892769	rs80072323	A	G	ENSG00000260621	0.000588078	1.69684	0.254628	-0.465638	4.38846	0.036183	0.034965	gain
19_2551470	rs7260635	A	G	ENSG00000267749	0.00103331	-1.21639	0.191923	-0.323638	6.02574	0.0140987	0.034965	gain
10_81145535	rs1063119	T	C	ENSG00000272447	0.00541587	-1.07045	0.0551198	-0.264029	4.43025	0.0353074	0.034965	gain
1_193568860	rs149056600	T	C	ENSG00000134371	7.40405e-05	4.66488	0.45406	-0.899936	5.78863	0.0161302	0.034965	gain
3_150169486	rs80118604	G	A	ENSG00000144895	0.000216142	-1.67675	0.253222	-0.711242	8.58947	0.00338112	0.034965	gain
11_61743278	rs17156616	T	C	ENSG00000162148	0.00114047	1.85981	-0.261229	0.473679	6.08288	0.0136498	0.034965	gain
20_17750254	rs4813283	A	G	ENSG00000218902	0.00282519	-1.06113	0.133696	-0.335279	4.65368	0.030987	0.034965	gain
19_23841753	rs1236389025	A	C	ENSG00000276030	0.00910271	-2.08812	-0.48781	0.745874	4.71407	0.0299168	0.034965	gain
3_58484842	rs61595191	G	A	ENSG00000168301	0.00174795	-1.24359	0.294198	-0.370892	5.31361	0.0211595	0.034965	gain
6_127949849	rs374778087	C	T	ENSG00000184530	0.00202454	-1.06097	-0.200835	0.342924	6.75164	0.00936614	0.034965	gain
14_53022837	rs77419564	G	T	ENSG00000197930	0.000734854	-1.39138	-0.206752	0.429768	4.3886	0.03618	0.034965	gain
9_112380241	rs77869296	G	A	ENSG00000095203	0.00244096	-1.09541	-0.436627	0.476124	4.58823	0.0321922	0.035964	gain
7_8259699	rs77916445	T	G	ENSG00000214998	0.00480867	1.59761	-0.239479	0.70133	5.44559	0.0196178	0.035964	gain
11_112459111	rs11214259	G	A	ENSG00000215954	0.00490745	-1.55035	0.224963	-0.372325	4.759	0.0291455	0.035964	gain
13_37140318	rs35956529	T	C	ENSG00000221100	0.000976583	1.97776	-0.0159509	0.436909	6.40429	0.0113845	0.035964	gain
6_135994538	rs9494326	G	A	ENSG00000231028	0.0084125	-1.08239	0.0104434	-0.353142	5.77893	0.0162194	0.035964	gain
12_54366273	rs5798292	AG	A	ENSG00000161638	0.00011178	1.38215	0.131441	-0.476178	9.77475	0.00176925	0.035964	gain
17_3088071	rs754568218	G	GT	ENSG00000240898	0.00512718	-2.31129	-0.444004	0.946374	7.65444	0.00566329	0.035964	gain
11_82400713	rs55868869	T	C	ENSG00000247137	0.00627215	-1.16299	0.172481	-0.443055	6.47876	0.0109171	0.035964	gain
5_75328599	rs6875521	G	T	ENSG00000250574	0.000170189	1.27685	-0.0572346	0.327284	6.31656	0.0119615	0.035964	gain
2_12406113	rs1453497	C	T	ENSG00000264370	0.00550666	0.90441	-0.154718	0.329803	5.89529	0.0151815	0.035964	gain
17_33593379	rs3803859	G	C	ENSG00000271447	0.00704641	0.748543	0.263789	-0.300082	5.27592	0.0216224	0.035964	gain
22_46274399	rs74677197	G	A	ENSG00000277232	0.0095524	-2.20022	-0.482269	0.661463	4.38848	0.0361825	0.035964	gain
17_77895729	rs1550680	A	G	ENSG00000279259	0.00736864	1.10759	0.196895	-0.365359	5.873	0.0153749	0.035964	gain
13_99428024	rs9513486	T	G	ENSG00000125245	6.17615e-06	1.59802	0.0933208	-0.369448	5.63087	0.0176469	0.035964	gain
19_2238719	rs78481493	A	C	ENSG00000178297	0.00158166	-5.46928	0.237272	-0.655868	5.7135	0.0168349	0.035964	gain
8_146021859	rs1160333489	TA	T	ENSG00000182307	0.000842854	1.99607	-0.348434	0.531263	5.16038	0.0231078	0.035964	gain
5_9874939	rs2068984	A	G	ENSG00000150756	0.00527715	2.30783	-0.400012	0.616298	5.2023	0.022557	0.035964	gain
15_49265823	rs117500983	C	G	ENSG00000259531	0.000781977	-1.80319	-0.0279304	-0.453177	5.44921	0.0195771	0.035964	gain
19_54743217	rs17239607	T	C	ENSG00000167614	0.00220935	-1.22525	-0.126207	0.343093	5.28493	0.0215108	0.035964	gain
12_107077275	rs74613671	A	C	ENSG00000120832	0.00912687	1.80733	-0.259642	0.664639	5.69359	0.017027	0.035964	gain
1_228546931	rs12061490	G	A	ENSG00000168148	9.52429e-06	-2.23319	0.290146	-0.461422	5.43759	0.0197078	0.035964	gain
20_43949905	rs201554562	TTC	T	ENSG00000124107	1.82555e-06	4.89976	0.280804	-0.49137	5.12723	0.0235534	0.035964	gain
10_71886660	rs884195	T	A	ENSG00000148730	6.79916e-05	-1.34282	-0.142056	0.316585	5.93436	0.0148485	0.035964	gain
18_64973232	rs77907228	A	G	ENSG00000171451	0.00431076	1.51757	0.292358	-0.414232	3.98213	0.0459854	0.035964	gain
9_125209934	rs906862265	G	GA	ENSG00000171459	0.00460829	2.62031	-0.522235	0.929511	8.71084	0.00316323	0.035964	gain
10_53156976	rs10762104	C	A	ENSG00000185532	7.71451e-06	-1.69042	0.19214	-0.271219	5.23583	0.0221263	0.035964	gain
16_74360654	rs79707654	C	T	ENSG00000090863	0.00183707	-2.19775	-0.381843	0.560322	4.34835	0.0370449	0.036963	gain
7_7313635	rs200786702	T	A	ENSG00000215018	1.96978e-05	-1.55186	0.0844951	-0.358746	4.75394	0.0292313	0.036963	gain
6_109250014	rs74491590	G	C	ENSG00000228834	0.00369829	1.96793	-0.388296	0.597267	5.38329	0.0203305	0.036963	gain
1_32287259	rs72889211	G	A	ENSG00000160051	0.00585756	-1.77184	0.119166	-0.446461	4.61799	0.0316383	0.036963	gain
16_85895829	rs150321585	CAAAA	C	ENSG00000274134	0.000164986	3.27974	0.463937	-0.668926	7.61498	0.00578852	0.036963	gain
14_68293923	rs932554	C	T	ENSG00000274666	0.00459997	2.48905	0.709208	-0.694837	5.16228	0.0230826	0.036963	gain
14_105959867	rs6576108	T	C	ENSG00000179364	0.0010472	-2.01827	0.141164	-0.520025	5.26107	0.0218077	0.036963	gain
9_130902596	rs12344990	G	C	ENSG00000106991	0.000257483	1.17445	0.0693096	-0.22206	4.69521	0.0302468	0.036963	gain
5_172699760	rs72818051	T	C	ENSG00000113732	0.000745914	1.20829	-0.131447	0.342057	4.92785	0.0264272	0.036963	gain
11_65663547	rs585557	G	A	ENSG00000172543	0.000218892	-0.977959	-0.716966	-0.251478	7.53092	0.00606491	0.036963	gain
10_95238599	rs1564748736	AAG	A	ENSG00000176273	0.00613911	1.76929	0.406534	-0.616017	5.46327	0.0194202	0.036963	gain
17_45620037	rs116848555	T	G	ENSG00000178852	0.00117863	3.67869	-0.245347	0.821802	8.09676	0.00443446	0.036963	gain
14_101335617	rs371901054	T	G	ENSG00000201700	0.00908748	-2.07465	0.187281	-0.613711	4.31405	0.0377988	0.036963	gain
2_47854692	rs1317855	C	T	ENSG00000095002	0.00190142	1.03856	-0.059145	0.253944	4.29313	0.0382667	0.037962	gain
2_75832090	rs71992148	GCT	G	ENSG00000005436	0.00539336	-1.23391	-0.227956	0.405456	4.19683	0.0404995	0.037962	gain
7_157494738	rs61386737	G	C	ENSG00000233038	0.0089651	-0.87075	0.147734	-0.390664	6.2441	0.0124608	0.037962	gain
1_9063602	rs4908804	G	C	ENSG00000270282	0.00473722	-1.35947	0.293629	-0.438186	5.38249	0.0203398	0.037962	gain
5_44960923	rs3935086	T	A	ENSG00000272335	0.00350434	1.18712	-0.165184	0.339283	4.97721	0.0256834	0.037962	gain
17_74125194	rs187064163	G	A	ENSG00000108479	0.000463277	-2.40261	0.314444	-0.784916	6.5741	0.0103473	0.037962	gain
20_866365	rs12626075	A	G	ENSG00000125826	0.00235042	1.38177	-0.158892	0.355542	5.41474	0.0199674	0.037962	gain
11_75011716	rs475557	G	A	ENSG00000166391	0.00402121	0.787682	-0.162371	0.262272	4.18574	0.0407654	0.037962	gain
5_55246001	rs4865999	A	G	ENSG00000250853	0.00197069	-1.5443	0.126067	-0.280652	4.27508	0.0386752	0.037962	gain
2_144485923	rs77558426	A	T	ENSG00000257226	0.00036722	3.35265	-0.48723	0.867552	7.86411	0.00504257	0.037962	gain
10_135523703	rs1459960377	TC	T	ENSG00000273327	0.00126023	-2.82214	0.16574	-0.532393	5.19894	0.0226006	0.037962	gain
1_108921067	rs67486126	G	C	ENSG00000116266	0.00147597	-1.26016	0.210439	-0.307592	4.20573	0.0402875	0.037962	gain
7_124922067	rs1277055103	G	GA	ENSG00000128513	0.0019595	-2.39841	-0.462145	0.758577	7.19869	0.00729569	0.037962	gain
6_41165701	rs6922561	T	C	ENSG00000137166	4.35538e-05	1.65689	-0.333295	0.442047	5.60043	0.0179561	0.037962	gain
1_10968479	rs7515021	C	T	ENSG00000142655	0.00579086	-1.09993	0.328538	-0.347508	5.43151	0.0197766	0.037962	gain
1_16838451	rs3605	C	T	ENSG00000058453	0.000682887	-2.09968	0.257559	-0.517174	5.12645	0.0235639	0.037962	gain
11_67504967	rs11227911	C	T	ENSG00000172725	0.00371636	1.74972	-0.337358	0.630115	7.86405	0.00504272	0.037962	gain
2_232434498	rs11691183	T	C	ENSG00000173692	0.000136321	1.45318	-0.239711	0.314925	4.50906	0.0337157	0.037962	gain
21_40182177	rs3746882	C	T	ENSG00000157557	0.00102464	-1.5207	0.0151128	0.429166	4.57156	0.032507	0.038961	gain
6_13754039	rs983094755	C	CT	ENSG00000237786	0.00069316	7.82532	0.337514	-0.594853	4.12314	0.0423006	0.038961	gain
5_79681489	rs6882726	G	A	ENSG00000240003	0.00057021	1.93973	-0.30142	0.545271	6.83523	0.00893773	0.038961	gain
18_67307324	rs9953464	A	G	ENSG00000264705	0.00355187	1.80467	-0.24413	0.521117	5.14586	0.0233019	0.038961	gain
8_144499054	rs62521866	A	G	ENSG00000265660	0.00174081	-1.16329	0.1813	-0.309862	6.16225	0.0130505	0.038961	gain
19_32681447	rs56674357	G	C	ENSG00000267557	0.000155779	1.69502	-0.236285	0.391385	5.03137	0.0248921	0.038961	gain
1_41420985	rs6671627	A	G	ENSG00000272145	0.00679521	-1.60398	0.113115	-0.619167	5.48282	0.0192043	0.038961	gain
22_50115871	rs6009842	G	A	ENSG00000272836	0.00551447	-1.36126	0.122829	-0.574593	6.00625	0.0142553	0.038961	gain
1_29468802	rs118132375	T	C	ENSG00000277958	0.00906981	1.63919	-0.27471	0.472002	3.68824	0.0547974	0.038961	gain
6_132513955	rs17061068	A	C	ENSG00000079931	0.000695589	-1.09665	0.229169	-0.310985	5.06268	0.0244464	0.038961	gain
8_42651374	rs118168317	T	C	ENSG00000104365	0.000256619	2.50491	0.556746	-0.505129	4.52278	0.0334464	0.038961	gain
7_67185030	rs77880450	C	A	ENSG00000106610	0.00529489	-1.63871	0.201557	-0.89965	6.44679	0.0111153	0.038961	gain
3_128503532	rs6762861	C	T	ENSG00000169714	0.00764161	-1.75507	-0.423377	0.350772	4.58078	0.0323325	0.038961	gain
7_74535036	rs370259769	ATG	A	ENSG00000174428	0.00918895	-1.65695	0.629283	-0.615688	3.9449	0.0470138	0.038961	gain
1_153572954	rs75007386	C	A	ENSG00000231416	0.00247058	2.11684	-0.212779	0.543958	5.07191	0.0243166	0.038961	gain
1_144995277	rs11305863	AC	A	ENSG00000236334	0.00909212	-1.62882	0.155909	-0.629422	4.53241	0.0332588	0.038961	gain
9_103065723	rs34784581	C	A	ENSG00000239908	0.000818032	-2.87472	-0.674597	0.784124	6.54181	0.0105368	0.038961	gain
4_39621817	rs28486070	T	C	ENSG00000252970	0.0033073	1.33375	0.0886656	-0.374805	5.3049	0.0212655	0.038961	gain
11_63999240	rs3741404	C	G	ENSG00000110076	0.00644533	-1.38536	0.186193	-0.275698	4.06392	0.0438086	0.038961	gain
12_110545539	rs141747038	C	A	ENSG00000111229	0.00627663	-1.61412	0.0309238	-0.453637	4.45656	0.0347674	0.038961	gain
6_89643514	rs117578661	G	A	ENSG00000111880	0.0095488	-1.62296	-0.313059	0.664328	6.36952	0.0116097	0.038961	gain
4_177591919	rs149190930	T	TA	ENSG00000129128	0.00331606	2.82314	-0.357048	0.816281	6.65616	0.00988134	0.038961	gain
1_109969380	rs2297793	G	C	ENSG00000134202	0.00392604	1.5672	0.730199	-0.887778	8.41129	0.00372898	0.038961	gain
10_6165525	rs4750000	A	C	ENSG00000134453	0.00352258	1.09853	-0.18474	0.358876	6.6501	0.009915	0.038961	gain
11_780395	rs56364586	T	C	ENSG00000177697	0.00826998	1.53956	-0.365482	0.537125	4.30224	0.0380622	0.038961	gain
6_129853377	rs72980617	C	T	ENSG00000198945	0.00979477	-0.996577	0.250752	-0.370307	6.13806	0.0132302	0.03996	gain
5_177881418	rs6868472	A	G	ENSG00000213328	0.00472518	1.22268	-0.129832	0.379242	5.7477	0.0165103	0.03996	gain
19_1318707	rs1006661	T	G	ENSG00000223244	0.00775761	-0.611566	-0.0264334	-0.158478	4.31182	0.0378484	0.03996	gain
17_74036468	rs2305346	T	C	ENSG00000228218	0.00363901	-1.24438	0.276923	-0.324245	4.08917	0.0431587	0.03996	gain
4_941017	rs10008187	T	C	ENSG00000233799	0.00281226	1.39792	0.215981	-0.424891	6.5299	0.0106076	0.03996	gain
20_29640508	rs74413336	T	TG	ENSG00000238151	0.00420037	-1.3278	0.108715	0.394161	5.93765	0.0148208	0.03996	gain
18_944533	rs16953183	C	T	ENSG00000266456	0.00619477	1.10565	-0.0244167	0.30158	4.56178	0.032693	0.03996	gain
6_41603211	rs116870595	C	G	ENSG00000266494	0.00451218	-1.53772	-0.585035	0.485513	4.86515	0.0274045	0.03996	gain
16_11106395	rs28874373	C	T	ENSG00000275673	0.00531314	-2.80585	0.058	-0.594688	5.55123	0.0184677	0.03996	gain
19_3102127	rs373790541	C	CA	ENSG00000125912	0.00414008	3.54862	0.477541	-0.817611	6.32497	0.0119049	0.03996	gain
19_976709	rs11085231	T	A	ENSG00000172270	1.47563e-06	0.89399	-0.32754	0.376623	6.15274	0.0131208	0.03996	gain
12_132340280	rs142897716	A	G	ENSG00000177192	0.00319742	-3.42827	0.516217	-0.756108	6.89165	0.00865992	0.03996	gain
9_140210539	rs372315878	G	GC	ENSG00000197191	0.00899977	-2.3085	-0.363488	0.610902	3.80427	0.0511222	0.03996	gain
12_25601521	rs11048042	A	C	ENSG00000060982	0.00978956	-1.18031	-0.177214	0.322279	5.38926	0.0202611	0.03996	gain
12_53333249	rs59210689	A	G	ENSG00000111077	0.00775021	0.893514	-0.0281732	0.25962	4.76368	0.0290663	0.040959	gain
12_33052580	rs370166148	TA	T	ENSG00000087470	0.000413822	1.83627	0.374174	-0.498543	4.31265	0.0378301	0.040959	gain
16_14579056	rs66922120	AT	A	ENSG00000224712	0.00259639	-3.14391	-0.250175	0.752151	6.73206	0.0094695	0.040959	gain
5_139102513	rs1054410228	G	GA	ENSG00000254363	0.00321852	2.34743	-0.169409	0.836846	5.0467	0.0246728	0.040959	gain
7_77288397	rs4291200	C	T	ENSG00000259628	0.0088633	1.12554	-0.0934958	0.354946	6.09048	0.0135912	0.040959	gain
16_29538859	rs748021829	C	CA	ENSG00000260280	0.00751092	-1.74157	0.249855	-0.613914	5.26149	0.0218024	0.040959	gain
19_4493195	rs140614671	GTGTC	G	ENSG00000269318	0.00241262	-1.84545	0.479273	-0.744488	7.97418	0.00474492	0.040959	gain
14_64418917	rs1255869	C	G	ENSG00000271511	0.00555761	-1.16619	-0.138981	0.362569	4.66175	0.0308417	0.040959	gain
6_28192332	rs200273767	C	CA	ENSG00000274641	0.00334276	1.46442	0.4511	-0.456613	4.6194	0.0316122	0.040959	gain
15_67339782	rs75268907	A	G	ENSG00000277152	0.000102577	-1.8949	-0.170238	0.402142	4.22222	0.0398979	0.040959	gain
16_53386397	rs2110842	C	T	ENSG00000277639	0.00228628	-1.13623	0.0691621	-0.341958	4.62514	0.0315067	0.040959	gain
16_4224268	rs140178235	G	C	ENSG00000278434	0.000510422	-1.37677	0.149059	-0.343925	4.55294	0.0328623	0.040959	gain
12_49012988	rs7966908	T	G	ENSG00000181929	0.000111997	-1.97933	-0.408696	0.512306	6.47053	0.0109678	0.040959	gain
17_20551116	rs199667888	C	CA	ENSG00000188013	0.00265943	-1.79326	-0.0513878	0.691829	5.11081	0.0237773	0.040959	gain
21_27572294	rs436713	T	C	ENSG00000197934	0.0054425	-1.64082	0.372424	-0.594132	6.43497	0.0111895	0.040959	gain
9_114169382	rs1224765159	T	TA	ENSG00000223238	0.00507687	2.75618	-0.504219	0.896221	6.70593	0.00960928	0.040959	gain
1_842013	rs7419119	G	T	ENSG00000233653	0.00890236	-1.26074	0.282934	-0.535711	8.10557	0.00441295	0.040959	gain
13_74764307	rs4439634	G	A	ENSG00000235532	0.000232299	-2.08922	0.0934531	-0.604605	7.2588	0.00705545	0.040959	gain
19_36053829	rs77824278	A	G	ENSG00000167595	0.00229496	-1.85792	0.288572	-0.549953	4.63306	0.0313617	0.040959	gain
5_140701730	rs13359820	G	A	ENSG00000120327	1.11276e-05	-2.36701	-0.117464	0.539622	6.299	0.0120806	0.040959	gain
6_31472946	rs2534654	G	A	ENSG00000204427	0.000642344	1.2679	-0.114116	0.358542	4.20828	0.040227	0.040959	gain
19_18826052	rs4808152	A	G	ENSG00000064490	0.00233983	2.54406	-0.266429	0.438235	3.38849	0.0656529	0.041958	gain
12_27872365	rs12228382	T	C	ENSG00000087494	0.000969225	-1.41686	0.37054	-0.406875	4.68134	0.0304919	0.041958	gain
9_92471349	rs9696492	C	G	ENSG00000231799	0.00100873	-1.13379	0.165313	-0.263725	5.85452	0.0155371	0.041958	gain
19_389873	rs4897966	A	G	ENSG00000099804	3.69627e-05	-1.78875	-0.197897	0.387766	5.63622	0.0175931	0.041958	gain
15_77271130	rs201678075	CTTTCTT	C	ENSG00000259722	0.00453006	-1.30334	0.159435	-0.352727	4.77361	0.0288992	0.041958	gain
17_53365729	rs150884017	A	T	ENSG00000263096	0.00352624	1.11985	-0.186331	0.447625	4.68623	0.0304053	0.041958	gain
16_84272336	rs244820	A	T	ENSG00000103187	0.000206323	1.80631	-0.000293658	0.524063	4.52291	0.033444	0.041958	gain
1_157198455	rs10796975	A	G	ENSG00000211581	0.00352057	1.46456	-0.0918917	0.454358	5.29876	0.0213406	0.041958	gain
1_246860213	rs61202512	A	C	ENSG00000260698	0.0021607	-1.38056	0.0929905	-0.334251	4.81047	0.0282873	0.041958	gain
12_7046925	rs117342528	G	A	ENSG00000010626	0.00468814	1.94684	-0.0453056	0.942677	8.97011	0.00274431	0.041958	gain
2_74426479	rs59694669	C	A	ENSG00000115325	0.00140477	0.947456	0.217703	-0.358805	5.52112	0.0187882	0.041958	gain
6_5654478	rs11243026	C	A	ENSG00000124491	0.00159168	1.19154	-0.092693	0.296243	5.26723	0.0217306	0.041958	gain
11_17631751	rs2041028	T	C	ENSG00000187486	0.000499051	-1.14866	0.269973	-0.398134	5.73631	0.0166176	0.041958	gain
1_228905823	rs34777180	A	C	ENSG00000154370	0.00513686	-1.00782	0.127649	-0.278472	4.74345	0.0294101	0.041958	gain
8_93664619	rs10808652	T	C	ENSG00000205133	0.00749996	0.904281	-0.0796921	0.269245	4.97671	0.0256908	0.041958	gain
11_125561710	rs28602740	T	C	ENSG00000064309	0.00229202	1.19138	-0.271457	0.354528	5.88469	0.0152731	0.042957	gain
7_97512532	rs141052655	A	AAT	ENSG00000006453	0.00543268	-0.932633	0.526926	-0.370555	4.83704	0.0278547	0.042957	gain
3_156896245	rs9858234	A	G	ENSG00000244515	0.00224958	1.14166	0.141669	0.316998	5.29918	0.0213355	0.042957	gain
4_72591322	rs74651616	A	G	ENSG00000249170	0.00779689	0.969492	-0.095647	0.286453	4.44799	0.0349423	0.042957	gain
17_6839185	rs75431109	GC	G	ENSG00000261996	0.0026293	2.41055	-0.325135	0.587812	5.33068	0.0209532	0.042957	gain
7_44586102	rs66775576	G	C	ENSG00000264326	0.00687785	0.442846	-0.0387808	0.142554	5.18428	0.0227922	0.042957	gain
17_41301285	rs1457338006	T	TTG	ENSG00000278591	0.00544957	1.85766	-0.277873	0.515458	4.35638	0.0368707	0.042957	gain
3_22614890	rs1579986	A	G	ENSG00000132967	0.000664028	-1.87869	0.305228	-0.416111	5.36398	0.0205568	0.042957	gain
10_104215617	rs1064072	G	C	ENSG00000138111	0.00501119	-2.16979	-0.395019	0.556628	4.60213	0.0319323	0.042957	gain
3_20428792	rs117169140	T	G	ENSG00000144566	0.000571011	-2.46531	0.10066	0.595929	4.94592	0.0261524	0.042957	gain
7_4948258	rs62451397	C	T	ENSG00000157927	0.000841146	-1.22631	0.146354	-0.314905	4.54952	0.0329279	0.042957	gain
15_66696735	rs1549854	C	A	ENSG00000169032	0.00299583	-0.73706	0.097349	-0.324352	5.29828	0.0213465	0.042957	gain
8_74840696	rs60277310	T	C	ENSG00000254538	0.00598655	1.17956	0.199993	-0.313333	4.00754	0.0452973	0.042957	gain
17_73172712	rs150250836	A	AAAC	ENSG00000263786	0.000354574	-1.35616	0.207083	-0.29491	4.46537	0.0345886	0.042957	gain
15_52392863	rs11637316	A	G	ENSG00000277677	0.00434565	1.20881	-0.2339	0.424703	7.0021	0.00814141	0.042957	gain
3_195834056	rs72499684	G	A	ENSG00000278820	0.00247881	1.05302	-0.111655	0.244994	3.61601	0.0572261	0.042957	gain
16_89327548	rs149186223	G	C	ENSG00000167526	6.80705e-05	-3.00954	0.299734	-0.679312	6.12293	0.013344	0.042957	gain
13_50148834	rs71078867	AAC	A	ENSG00000136147	0.00314528	1.87495	-0.191847	0.537528	4.44395	0.035025	0.042957	gain
22_31071981	rs1274968244	C	T	ENSG00000185339	0.00469261	3.26846	-0.169512	0.654888	5.14724	0.0232833	0.042957	gain
16_70736061	rs12599694	G	C	ENSG00000189091	0.000799955	1.11126	-0.397013	0.401923	5.10348	0.0238779	0.042957	gain
12_132263619	rs12581022	A	G	ENSG00000184967	0.000898504	-1.22393	0.135941	-0.342219	5.26832	0.021717	0.043956	gain
17_26479829	rs7501911	T	C	ENSG00000076351	0.00298925	1.11948	-0.0405998	0.380242	5.85094	0.0155688	0.043956	gain
12_63214900	rs12818081	G	C	ENSG00000213352	0.00282193	1.06115	-0.139051	0.328595	4.49579	0.0339785	0.043956	gain
13_99059793	rs3742141	C	T	ENSG00000232217	0.00163416	-1.88842	0.271357	-0.444416	6.12148	0.0133549	0.043956	gain
11_62395735	rs779371493	C	CTAG	ENSG00000149541	0.00354177	-2.18002	-1.29541	0.677149	6.30701	0.0120261	0.043956	gain
3_172673926	rs1392115	C	T	ENSG00000264711	0.000368308	1.39041	-0.200197	0.345512	5.4394	0.0196875	0.043956	gain
16_16561596	rs146508233	T	G	ENSG00000103226	0.00884992	-1.60712	0.519127	-0.909695	16.217	5.64856e-05	0.043956	gain
7_1000053	rs71546471	AGATGGCGGGTGCTGTGGGAACTGACAGGAGCCAGGCACAGAGGGTCG	A	ENSG00000164828	0.00250431	1.12539	0.199748	-0.293561	5.73068	0.016671	0.043956	gain
5_138600412	rs12656816	A	C	ENSG00000275506	0.00473286	1.0816	-0.219738	0.402521	6.48764	0.0108627	0.043956	gain
17_30835833	rs916663	A	C	ENSG00000279762	0.00163451	2.04706	-0.242348	0.458371	4.52135	0.0334744	0.043956	gain
4_53101195	rs902628238	T	TA	ENSG00000109189	0.000768688	3.56833	0.701248	-0.642296	4.68586	0.0304118	0.043956	gain
1_32583945	rs201054117	CT	C	ENSG00000183615	0.00725638	-1.84325	-0.268626	0.403337	4.70419	0.0300892	0.043956	gain
9_134819583	rs76569636	G	C	ENSG00000235284	0.00968746	2.49587	0.10688	-0.71145	4.78558	0.028699	0.043956	gain
17_26575380	rs2292633	A	G	ENSG00000238423	0.00294015	1.39404	-0.163934	0.420317	5.50182	0.0189966	0.043956	gain
X_437801	rs6645000	C	G	ENSG00000167393	0.000140824	-2.33446	0.179265	-0.644934	6.77828	0.00922735	0.043956	gain
11_111588737	rs149342413	C	G	ENSG00000150776	0.00147178	-13.3411	0.450076	-0.653508	4.84812	0.0276764	0.043956	gain
6_26259748	rs806786	G	A	ENSG00000275714	2.86589e-05	-1.90483	-0.380134	0.401962	5.22852	0.0222194	0.043956	gain
9_140028846	rs7026796	A	G	ENSG00000276682	0.0047193	1.66502	-0.0324619	0.463223	4.4393	0.0351207	0.043956	gain
6_144381450	rs10457756	G	T	ENSG00000112419	0.00203362	1.68284	0.204424	-0.596554	7.46688	0.00628443	0.043956	gain
2_197128367	rs55638001	C	T	ENSG00000119041	0.000801663	-1.43409	-0.253946	0.378271	5.48749	0.019153	0.043956	gain
19_46224080	rs80325221	A	T	ENSG00000125741	0.00241086	1.37971	-0.374798	0.392709	4.74699	0.0293496	0.043956	gain
5_176134572	rs4868700	C	A	ENSG00000048140	0.00648097	-1.08972	0.106218	-0.32314	4.45626	0.0347736	0.043956	gain
1_161565761	rs68111033	AT	A	ENSG00000143224	0.001209	1.58513	-0.238517	0.44706	5.63787	0.0175766	0.043956	gain
10_15027214	rs10752345	A	G	ENSG00000185267	0.00338636	1.40432	-0.181061	0.451482	5.23507	0.0221359	0.043956	gain
13_27750073	rs1231335480	AT	A	ENSG00000186184	0.00952021	1.56848	0.465736	-0.563397	4.64407	0.0311609	0.043956	gain
17_76360198	rs151049296	T	C	ENSG00000055483	0.00832128	-1.50425	0.189747	-0.54008	5.08894	0.0240788	0.044955	gain
22_41550984	rs757931697	C	CT	ENSG00000100417	0.00465336	-1.62168	0.586696	-0.554706	5.07945	0.0242111	0.044955	gain
12_9822876	rs34951810	A	AAT	ENSG00000212432	0.00169221	-3.06336	-0.239672	1.12133	9.59908	0.00194675	0.044955	gain
6_150925777	rs10484776	A	G	ENSG00000219747	0.00177397	1.85708	-0.284165	0.563957	4.1743	0.0410416	0.044955	gain
19_50322100	rs1674133	A	G	ENSG00000221125	0.00203032	1.4882	0.406206	-0.415247	5.33555	0.0208948	0.044955	gain
21_30320471	rs184117496	A	G	ENSG00000232687	0.00459478	-2.83258	0.44667	-0.810597	5.72857	0.016691	0.044955	gain
8_72937327	rs35488877	C	G	ENSG00000241942	0.00168282	-1.29211	0.0137125	-0.348728	5.43721	0.0197121	0.044955	gain
11_65511470	rs115085870	T	C	ENSG00000251562	0.00797951	-1.14127	-0.201333	0.344331	4.72184	0.0297819	0.044955	gain
3_112735901	rs3817582	A	T	ENSG00000138459	0.000806289	-1.53684	-0.406008	0.413346	4.94167	0.0262167	0.044955	gain
5_54289822	rs10940447	C	T	ENSG00000113088	0.000423435	1.23298	0.0904081	-0.24789	4.79024	0.0286214	0.044955	gain
7_141184583	rs60326168	A	G	ENSG00000127366	0.0032219	1.24742	-0.173408	0.322135	4.33821	0.0372662	0.044955	gain
4_76625685	rs11731569	A	G	ENSG00000138744	0.00213787	2.17943	0.32108	-0.427267	4.69374	0.0302727	0.044955	gain
1_234852076	rs200830102	AG	A	ENSG00000173726	0.00277797	-2.32195	0.161571	-0.694636	5.26933	0.0217043	0.044955	gain
9_21044981	rs117966192	C	A	ENSG00000188921	0.00497148	1.75888	0.097412	-0.400768	4.31534	0.0377702	0.044955	gain
12_125334601	rs112113335	A	C	ENSG00000196498	0.000103945	-3.46644	0.228204	-0.827791	6.88069	0.00871317	0.044955	gain
6_158869348	rs341135	T	C	ENSG00000218226	0.00401004	-0.671285	0.144689	-0.290188	4.93529	0.0263137	0.045954	gain
1_245028453	rs78304699	T	G	ENSG00000162849	0.00689392	-2.04544	0.354009	-0.710616	4.96126	0.0259213	0.045954	gain
5_65658113	rs59225394	A	C	ENSG00000252904	0.000213879	-1.64232	0.0831496	-0.610922	9.76419	0.00177944	0.045954	gain
18_21114917	rs1788823	A	G	ENSG00000266495	0.00423242	1.96635	-0.316062	0.52258	4.38133	0.0363347	0.045954	gain
15_66016692	rs76831524	T	C	ENSG00000270690	0.00170543	2.60943	-0.434398	0.793924	5.87436	0.0153629	0.045954	gain
15_101856447	rs75199093	T	C	ENSG00000278456	0.00642189	-1.9793	0.3276	-0.680088	5.77505	0.0162552	0.045954	gain
17_73272551	rs62089321	C	T	ENSG00000073350	0.00104801	1.42643	-0.134737	0.357917	3.87157	0.0491106	0.045954	gain
1_145698637	rs3766526	A	G	ENSG00000143127	0.00215774	1.78084	-0.111908	0.410285	4.98066	0.0256322	0.045954	gain
10_135423889	rs142827922	G	A	ENSG00000148803	7.76175e-05	2.19219	-0.145117	0.506498	5.48577	0.0191719	0.045954	gain
16_80960506	rs1466161399	T	TTTA	ENSG00000166446	0.00265856	-1.37555	0.0706819	-0.344556	2.69541	0.100638	0.045954	gain
9_130879751	rs139615120	TTTC	T	ENSG00000222455	0.00067267	2.20108	-0.143389	0.541433	4.9776	0.0256775	0.045954	gain
7_157504612	rs151122352	G	A	ENSG00000224629	0.00158903	1.68988	-0.173451	0.517529	5.25065	0.0219385	0.045954	gain
7_90742248	rs17163593	G	A	ENSG00000226254	0.00154189	1.21977	-0.108405	0.376686	5.54669	0.0185157	0.045954	gain
10_73489563	rs75141466	T	G	ENSG00000226701	0.00877806	-1.46434	0.0929168	-0.432973	4.18279	0.0408365	0.045954	gain
17_48392726	rs71146981	T	TG	ENSG00000167105	0.00857712	2.08953	0.323153	-0.485912	4.26184	0.0389776	0.045954	gain
7_72731769	rs3888061	A	G	ENSG00000262461	1.86956e-05	3.44023	0.323165	-0.531364	5.01966	0.0250611	0.045954	gain
11_86071005	rs6592288	C	T	ENSG00000269895	0.00130497	-1.51165	-0.170729	0.40607	5.09025	0.0240608	0.045954	gain
5_74244116	rs12515649	G	C	ENSG00000271815	0.000736668	-1.94038	-0.118585	0.534633	6.24861	0.0124291	0.045954	gain
5_177033794	rs11249570	A	G	ENSG00000027847	0.00194383	-1.73769	0.48924	-0.544931	4.72561	0.0297166	0.045954	gain
1_225973777	rs12568108	T	C	ENSG00000143742	0.00307312	-1.17346	0.161819	-0.389973	5.09887	0.0239414	0.045954	gain
1_53974987	rs10749691	T	G	ENSG00000058804	0.00095027	-1.0209	0.171467	-0.271707	5.25149	0.021928	0.045954	gain
10_104279976	rs866579943	C	T	ENSG00000059915	0.00228587	2.75932	0.42432	-0.848444	7.14593	0.00751341	0.045954	gain
11_129775355	rs78216910	T	C	ENSG00000084234	0.00754023	2.03295	-0.501027	1.12536	9.65388	0.00188952	0.045954	gain
6_123542162	rs11154146	T	A	ENSG00000135549	0.00225158	1.00917	-0.21449	0.309698	5.33887	0.020855	0.046953	gain
1_26963641	rs142639529	T	C	ENSG00000158062	0.00543811	1.37688	0.36877	-0.546718	4.89736	0.0268977	0.046953	gain
1_165593591	rs68157223	AT	A	ENSG00000224358	0.000521968	-2.16463	0.214247	-0.543818	5.51674	0.0188353	0.046953	gain
11_5745637	rs2047458	G	T	ENSG00000229534	0.00235036	-1.96989	0.0889391	-0.480834	5.07142	0.0243235	0.046953	gain
22_51075610	rs781234941	C	G	ENSG00000242463	0.0074776	-1.52492	-0.243448	0.458664	5.57569	0.0182115	0.046953	gain
12_25993804	rs16929496	C	T	ENSG00000255725	0.000257812	-1.56741	0.374798	-0.459069	6.55828	0.0104397	0.046953	gain
16_30708172	rs117536485	T	C	ENSG00000261203	0.00407191	1.47628	0.195631	-0.371513	3.89098	0.0485461	0.046953	gain
1_87831106	rs74693894	T	C	ENSG00000267272	0.00677048	1.11357	-0.0760188	0.30065	4.37845	0.0363961	0.046953	gain
17_8516435	rs9891783	G	A	ENSG00000270606	0.00792903	-1.44008	-0.0530582	-0.360473	4.08693	0.043216	0.046953	gain
7_1264519	rs1778545079	GTAAATAACAGAAGAGCTGCGTCCCGGTGCCGGGGGTTGGAGCGGAAGGAGGGGCAGGGGAGAGGGAGGGAGGGATGGATGGATGAGTGAGTGAGTGAGTGAGTGAGTGAGTGAATGAGTGAATGAATGAATGAATGAATGGATGAATCCCCCTGCCCA	G	ENSG00000164880	0.000402017	-1.54789	0.364655	-0.329107	4.15851	0.0414259	0.046953	gain
17_34978654	rs75196009	A	T	ENSG00000275700	0.00164861	2.08681	-0.0852371	0.571865	3.42674	0.0641488	0.046953	gain
4_2475025	rs1099775	T	C	ENSG00000087274	0.00547438	1.9063	-0.348899	0.668794	5.85271	0.0155531	0.046953	gain
7_79726151	rs10239304	T	G	ENSG00000127955	1.11039e-05	1.51028	0.286974	-0.334165	6.00483	0.0142668	0.046953	gain
3_150779325	rs12637191	T	A	ENSG00000239570	0.000383389	1.33483	-0.149302	0.339006	5.11692	0.0236936	0.046953	gain
5_68010930	rs4526065	G	C	ENSG00000134057	0.0073466	-0.62041	0.125383	-0.190563	5.04769	0.0246587	0.046953	gain
2_233842083	rs78249659	G	A	ENSG00000168918	0.00127546	0.91903	0.268542	-0.335919	3.53319	0.0601519	0.046953	gain
2_88248662	rs530998264	G	GA	ENSG00000144115	0.00380791	2.16334	0.12944	0.475758	5.18743	0.0227509	0.046953	gain
19_48704804	rs6509361	T	A	ENSG00000178980	0.00212139	-1.17897	0.137479	-0.372457	5.17925	0.0228582	0.046953	gain
12_63902268	rs117268531	A	G	ENSG00000196935	0.000647752	2.84752	-0.140806	0.662611	4.89325	0.0269619	0.046953	gain
X_1251859	-	G	GAA	ENSG00000197976	0.00188836	-1.17166	-0.26167	0.350216	5.29515	0.0213849	0.046953	gain
14_23148755	rs1112086	A	C	ENSG00000211880	6.28621e-05	1.63008	-0.0716484	0.29319	4.0277	0.044759	0.046953	gain
9_130669833	rs138267082	T	C	ENSG00000136856	0.00616299	2.34872	-0.150073	0.505354	4.68092	0.0304994	0.047952	gain
19_45958422	rs62109589	T	C	ENSG00000170684	0.00753543	0.862375	0.291113	-0.376813	4.65323	0.0309952	0.047952	gain
17_78904124	rs1555636987	A	AGCTCAGCTCATCCTCAGCTCATCCTCT	ENSG00000224877	0.000490779	1.66589	-0.366294	0.448118	6.25908	0.0123558	0.047952	gain
21_33338165	rs9978773	T	C	ENSG00000159055	4.58657e-05	3.49745	0.312675	-0.898276	7.43062	0.00641231	0.047952	gain
10_6220316	rs146857821	G	GCCCTGT	ENSG00000263628	0.00325939	-6.01238	0.363946	-0.673186	3.93052	0.0474174	0.047952	gain
17_80322813	rs111721087	A	C	ENSG00000264769	0.00114081	2.55227	-0.336929	0.563116	4.18752	0.0407225	0.047952	gain
17_34780206	rs906145799	A	C	ENSG00000265889	0.000881146	1.75467	-0.252326	0.482377	4.72028	0.0298089	0.047952	gain
19_6312290	rs72981971	C	T	ENSG00000269444	0.00834871	-1.34072	0.270068	-0.455971	6.30313	0.0120525	0.047952	gain
[truncated: 61 more rows]

## Sheet: Supplementary Table 6
Supplementary Table 6. eQTLs co-localizated with GWAS loci
Gene symbol	topeSNP	min_gwas_pval	n_SNP_eQTL	n_SNP_GWAS	n_SNP_overlap	gwas	trait	p12	n_SNP_tested	PP0	PP1	PP2	PP3	PP4
RASAL1	rs2240191	2e-12	797	998	648	bbj-a-117	Esophageal cancer	5e-05	648	1.61e-06	0.636849	1.05e-07	0.0412349	0.321914
RASAL1	rs2240191	3.14e-12	797	2429	689	GCST90018841	Esophageal cancer	5e-05	689	1.97e-06	0.63771	1.36e-07	0.0438938	0.318394
FOXP2	rs4236599	2.33e-11	469	289	178	GCST90000514	Gastroesophageal reflux disease	5e-05	178	2.88e-06	0.580486	6.09e-08	0.0121778	0.407333
FOXP2	rs4236599	4.4e-06	469	289	178	GCST90000515	Barrett's esophagus	5e-05	178	0.0849947	0.534836	0.00179499	0.0112217	0.367152
PSORS1C1	rs4947311	3.53e-10	7436	287	155	CCGD-ESCC	Esophageal cancer	5e-05	155	0.0244824	0.643393	0.000374421	0.00977532	0.321975
LOC391674	rs13134812	6.4e-06	717	827	414	CCGD-ESCC	Esophageal cancer	5e-05	414	0.222557	0.495448	0.0091837	0.0203939	0.252418
CDK13-DT	rs17508585	2.15e-06	656	526	359	CCGD-ESCC	Esophageal cancer	5e-05	359	0.126155	0.556322	0.00450776	0.0198199	0.293196
Column	Annotation
Gene symbol	Gene symbol
topeSNP	Top SNP of eQTL with high LD
min_gwas_pval	Minimum GWAS P value
n_SNP_eQTL	Number of SNP in eQTL result
n_SNP_GWAS	Number of SNP in GWAS catalog
n_SNP_overlap	Number of SNP within both eQTL result and GWAS catalog
gwas	GWAS catalog
trait	Gwas trait
p12	Prior probability a SNP is associated with both traits (default)
n_SNP_tested	Number of SNP which were tested
PP0	Posterior probability for hypothesis 0
PP1	Posterior probability for hypothesis 1
PP2	Posterior probability for hypothesis 2
PP3	Posterior probability for hypothesis 3
PP4	Posterior probability for hypothesis 4

## Sheet: Supplementary Table 7
Supplementary Table 7. 55 survival-assoicated eQTLs.
eQTL	rsID	Cox pval	Hazrd ratio	#geno_ref	#geno_alt	low95CI	high95CI	trend
1_1368408	rs1163806260	0.0046369	7.94585	76	6	1.89236	33.3639	ALT_worse
1_23210282	rs309483	0.0380624	2.61732	55	27	1.05441	6.49688	ALT_worse
1_46199503	rs1270520120	0.0177283	2.91316	56	26	1.20376	7.04996	ALT_worse
1_109700686	rs34941779	0.0165305	4.09316	28	54	1.29298	12.9576	ALT_worse
1_154758055	rs574358296	0.0230685	4.23646	75	7	1.21951	14.7171	ALT_worse
1_201800354	rs10800791	0.0157722	0.32315	32	50	0.129154	0.808542	ALT_better
1_206184697	rs1571509548	0.026761	2.8697	45	37	1.12905	7.29388	ALT_worse
1_227121099	rs2872186	0.0149529	0.315681	29	53	0.124722	0.799016	ALT_better
1_234852076	rs200830102	0.000211353	5.81406	64	18	2.29124	14.7533	ALT_worse
2_85514262	rs79154560	0.0288421	3.51319	67	15	1.13853	10.8407	ALT_worse
3_45192973	rs4683068	0.0137133	0.284171	41	41	0.104486	0.772864	ALT_better
3_51946119	rs142615948	0.0136672	3.38168	65	17	1.28399	8.90641	ALT_worse
3_52400235	rs79069992	0.0149676	0.161059	52	30	0.0369992	0.701092	ALT_better
4_15893935	rs371852794	0.0103852	3.1738	60	22	1.31212	7.67691	ALT_worse
4_83367829	rs1202459068	0.00470928	5.52661	71	11	1.6888	18.0859	ALT_worse
4_185940952	rs1078461	0.0104222	3.34857	53	29	1.32818	8.44233	ALT_worse
5_132105570	rs79051623	0.0436818	2.63411	67	15	1.02783	6.75069	ALT_worse
6_46205342	rs6458499	0.0145155	0.251953	48	34	0.0834176	0.760996	ALT_better
6_136795028	rs12191377	0.022944	2.87617	51	31	1.15724	7.14832	ALT_worse
6_164406371	rs199926111	0.0105194	3.39365	53	29	1.33079	8.65419	ALT_worse
7_72800131	rs56377543	0.000848744	5.95863	74	8	2.08827	17.0023	ALT_worse
7_87653141	rs1585080863	0.0178806	5.91952	27	55	1.35862	25.7915	ALT_worse
7_100422172	rs117572780	0.00537067	5.17128	75	7	1.62631	16.4435	ALT_worse
7_107382827	rs865800247	0.0458234	3.19799	73	9	1.0218	10.0089	ALT_worse
8_23707492	rs1554520429	0.0425647	4.81237	28	54	1.05409	21.9705	ALT_worse
8_31466609	rs4268087	0.0456084	2.88662	70	12	1.02092	8.16185	ALT_worse
8_96747238	rs6471559	0.0443244	3.54615	34	48	1.03265	12.1776	ALT_worse
9_66710412	rs1844250	0.0109365	3.21351	59	23	1.30768	7.89695	ALT_worse
9_138962514	rs200303683	0.0144707	0.159916	57	25	0.0367965	0.694984	ALT_better
10_77383569	rs1430331	0.0329486	0.323662	43	39	0.11478	0.91268	ALT_better
11_36479018	rs7113673	0.0347853	0.381559	36	46	0.155968	0.933447	ALT_better
11_46100979	rs2096763589	0.0261655	0.332822	28	54	0.126212	0.877657	ALT_better
11_121581445	rs61903025	0.0155741	3.18906	60	22	1.24604	8.1619	ALT_worse
12_49012988	rs7966908	0.00415243	0.258965	30	52	0.102808	0.652317	ALT_better
12_52692552	rs117605216	0.0285018	3.10133	70	12	1.1264	8.5389	ALT_worse
12_65339175	rs67236822	0.0192868	3.02236	54	28	1.19675	7.63292	ALT_worse
12_110612077	rs186500614	0.00564217	0.201782	51	31	0.0649625	0.626761	ALT_better
12_132914124	rs28727396	0.0382679	4.77303	23	59	1.08817	20.936	ALT_worse
13_32712282	rs1593656554	0.0178508	3.07671	61	21	1.21401	7.79743	ALT_worse
14_23285439	rs1951568	0.033812	3.92845	32	50	1.11033	13.8992	ALT_worse
16_1223722	rs116955166	0.0172913	3.65839	70	12	1.25748	10.6434	ALT_worse
16_74670618	rs901217902	0.0355141	2.85091	63	19	1.07358	7.57063	ALT_worse
17_33761613	rs74761584	0.00657687	3.43404	58	24	1.41048	8.36071	ALT_worse
17_39778195	rs138410478	0.000358031	9.50117	71	11	2.75964	32.7116	ALT_worse
17_47519174	rs9913079	0.00113869	0.217409	21	61	0.0867119	0.545098	ALT_better
17_75282414	rs8068063	0.0396079	0.339688	45	37	0.121467	0.949954	ALT_better
18_42548385	rs77808889	0.00195465	4.44073	69	13	1.72867	11.4077	ALT_worse
18_46343959	rs9965018	0.00734284	0.27461	37	45	0.10675	0.706423	ALT_better
19_48704804	rs6509361	0.0393597	2.57412	49	33	1.04717	6.32759	ALT_worse
19_49559011	rs60722428	0.0314388	0.325145	46	36	0.116838	0.904833	ALT_better
19_54240645	rs10407340	0.0121528	0.311846	24	58	0.125432	0.775299	ALT_better
20_935061	rs2422567	0.0182551	0.314155	38	44	0.120115	0.821659	ALT_better
20_17750254	rs4813283	0.0190967	3.04339	52	30	1.19986	7.71943	ALT_worse
21_32757144	rs486443	0.00688046	4.33931	71	11	1.49675	12.5803	ALT_worse
22_42524130	rs28371722	0.00782902	4.10544	73	9	1.4498	11.6254	ALT_worse
Column	Annotation
eQTL	eQTL position (hg19)
rsID	rs number
Cox pval	Adjusted P value of Cox regression
Hazrd ratio	Hazard ratio of Cox regression
#geno_ref	Number of patients with reference allele
#geno_alt	Number of patients with alteration allele
low95CI	Low 95% confidence interval
high95CI	High 95% confidence interval
trend	Trend for survival of patients with alteration allele

## Sheet: Supplementary Table 8
Supplementary Table 8. Epithelial cell fraction of 120 ACGEJ and normal tissue samples.
Sample	Epithelial cell fraction	Tissue type
GEJ100	0.721559	tumor
GEJ104	0.673784	tumor
GEJ106	0.300063	tumor
GEJ107	0.335396	tumor
GEJ108	0.109567	tumor
GEJ11	0.396011	tumor
GEJ112	0.579377	tumor
GEJ115	0.700481	tumor
GEJ125	0.559694	tumor
GEJ126	0.320524	tumor
GEJ128	0.243315	tumor
GEJ13	0.50519	tumor
GEJ130	0.391129	tumor
GEJ131	0.479218	tumor
GEJ133	0.424185	tumor
GEJ138	0.454555	tumor
GEJ140	0.33223	tumor
GEJ141	0.365581	tumor
GEJ142	0.356606	tumor
GEJ145	0.48934	tumor
GEJ148	0.376368	tumor
GEJ153	0.618837	tumor
GEJ156	0.688441	tumor
GEJ157	0.300746	tumor
GEJ162	0.0373835	tumor
GEJ163	0.243401	tumor
GEJ166	0.496833	tumor
GEJ167	0.766358	tumor
GEJ18	0.65071	tumor
GEJ212	0.131998	tumor
GEJ236	0.124489	tumor
GEJ24	0.772055	tumor
GEJ244	0.223523	tumor
GEJ245	0.693046	tumor
GEJ247	0.788297	tumor
GEJ249	0.325529	tumor
GEJ250	0.32158	tumor
GEJ258	0.805519	tumor
GEJ26	0.623758	tumor
GEJ260	0.798622	tumor
GEJ261	0.251644	tumor
GEJ263	0.628853	tumor
GEJ264	0.371836	tumor
GEJ265	0.50338	tumor
GEJ267	0.79468	tumor
GEJ269	0.781847	tumor
GEJ270	0.236098	tumor
GEJ271	0.628212	tumor
GEJ274	0.468901	tumor
GEJ275	0.422249	tumor
GEJ279	0.623551	tumor
GEJ280	0.39638	tumor
GEJ281	0.0943844	tumor
GEJ282	0.456647	tumor
GEJ284	0.436489	tumor
GEJ285	0.639156	tumor
GEJ287	0.754945	tumor
GEJ288	0.462397	tumor
GEJ29	0.677178	tumor
GEJ291	0.777325	tumor
GEJ292	0.72816	tumor
GEJ294	0.687751	tumor
GEJ295	0.519872	tumor
GEJ297	0.747457	tumor
GEJ300	0.775289	tumor
GEJ301	0.304946	tumor
GEJ304	0.605849	tumor
GEJ305	0.393358	tumor
GEJ306	0.62481	tumor
GEJ308	0.684351	tumor
GEJ310	0.42058	tumor
GEJ312	0.527243	tumor
GEJ313	0.402024	tumor
GEJ314	0.520153	tumor
GEJ315	0.839167	tumor
GEJ316	0.536348	tumor
GEJ317	0.818234	tumor
GEJ318	0.5148	tumor
GEJ319	0.229627	tumor
GEJ321	0.292441	tumor
GEJ323	0.466267	tumor
GEJ325	0.53904	tumor
GEJ327	0.647181	tumor
GEJ328	0.558226	tumor
GEJ329	0.323341	tumor
GEJ330	0.266434	tumor
GEJ331	0.674129	tumor
GEJ332	0.525762	tumor
GEJ333	0.787321	tumor
GEJ335	0.604783	tumor
GEJ337	0.875588	tumor
GEJ339	0.552375	tumor
GEJ346	0.601194	tumor
GEJ35	0.466562	tumor
GEJ39	0.159245	tumor
GEJ40	0.797146	tumor
GEJ41	0.328521	tumor
GEJ43	0.827783	tumor
GEJ49	0.626491	tumor
GEJ51	0.564861	tumor
GEJ52	0.438262	tumor
GEJ55	0.258216	tumor
GEJ57	0.827477	tumor
GEJ58	0.735324	tumor
GEJ59	0.930942	tumor
GEJ63	0.382332	tumor
GEJ65	0.791739	tumor
GEJ67	0.182091	tumor
GEJ68	0.47938	tumor
GEJ7	0.710232	tumor
GEJ70	0.620174	tumor
GEJ72	0.716013	tumor
GEJ75	0.658552	tumor
GEJ79	0.642243	tumor
GEJ80	0.371782	tumor
GEJ81	0.566838	tumor
GEJ82	0.656147	tumor
GEJ84	0.474583	tumor
GEJ88	0.681108	tumor
GEJ92	0.386524	tumor
GEJ100	0.464766	normal
GEJ104	0.669135	normal
GEJ106	0.707895	normal
GEJ107	0.764296	normal
GEJ108	0.547341	normal
GEJ11	0.736306	normal
GEJ112	0.743555	normal
GEJ115	0.807027	normal
GEJ125	0.811706	normal
GEJ126	0.838991	normal
GEJ128	0.774955	normal
GEJ13	0.830817	normal
GEJ130	0.523755	normal
GEJ131	0.565745	normal
GEJ133	0.434942	normal
GEJ138	0.791147	normal
GEJ140	0.762079	normal
GEJ141	0.86295	normal
GEJ142	0.769758	normal
GEJ145	0.082662	normal
GEJ148	0.567051	normal
GEJ153	0.718873	normal
GEJ156	0.768705	normal
GEJ157	0.777627	normal
GEJ162	0.385648	normal
GEJ163	0.761831	normal
GEJ166	0.371671	normal
GEJ167	0.695699	normal
GEJ18	0.798582	normal
GEJ212	0.777818	normal
GEJ236	0.0832464	normal
GEJ24	0.753088	normal
GEJ244	0.0270238	normal
GEJ245	0.744303	normal
GEJ247	0.822353	normal
GEJ249	0.646067	normal
GEJ250	0.714875	normal
GEJ258	0.813681	normal
GEJ26	0.825329	normal
GEJ260	0.754346	normal
GEJ261	0.0145256	normal
GEJ263	0.816134	normal
GEJ264	0.819036	normal
GEJ265	0.845294	normal
GEJ267	0.787058	normal
GEJ269	0.765589	normal
GEJ270	0.684812	normal
GEJ271	0.766527	normal
GEJ274	0.608468	normal
GEJ275	0.684328	normal
GEJ279	0.809179	normal
GEJ280	0.822807	normal
GEJ281	0.739604	normal
GEJ282	0.0325884	normal
GEJ284	0.814278	normal
GEJ285	0.821047	normal
GEJ287	0.753483	normal
GEJ288	0.0345902	normal
GEJ29	0.704959	normal
GEJ291	0.0275094	normal
GEJ292	0.0546684	normal
GEJ294	0.807813	normal
GEJ295	0.842689	normal
GEJ297	0.832256	normal
GEJ300	0.662447	normal
GEJ301	0.823314	normal
GEJ304	0.634959	normal
GEJ305	0.0347756	normal
GEJ306	0.446957	normal
GEJ308	0.80157	normal
GEJ310	0.65478	normal
GEJ312	0.0641866	normal
GEJ313	0.0343809	normal
GEJ314	0.0317181	normal
GEJ315	0.0341891	normal
GEJ316	0.802174	normal
GEJ317	0.815364	normal
GEJ318	0.0432441	normal
GEJ319	0.0406819	normal
GEJ321	0.0333041	normal
GEJ323	0.0316576	normal
GEJ325	0.0642966	normal
GEJ327	0.0284467	normal
GEJ328	0.714608	normal
GEJ329	0.700374	normal
GEJ330	0.53719	normal
GEJ331	0.0428033	normal
GEJ332	0.781014	normal
GEJ333	0.814761	normal
GEJ335	0.00513689	normal
GEJ337	0.727328	normal
GEJ339	0.749085	normal
GEJ346	0.641841	normal
GEJ35	0.0616345	normal
GEJ39	0.789443	normal
GEJ40	0.780769	normal
GEJ41	0.689668	normal
GEJ43	0.804977	normal
GEJ49	0.807744	normal
GEJ51	0.808118	normal
GEJ52	0.726038	normal
GEJ55	0.776011	normal
GEJ57	0.669989	normal
GEJ58	0.821231	normal
GEJ59	0.794369	normal
GEJ63	0.778018	normal
GEJ65	0.804866	normal
GEJ67	0.149947	normal
GEJ68	0.752765	normal
GEJ7	0.722744	normal
GEJ70	0.672949	normal
GEJ72	0.78667	normal
GEJ75	0.715556	normal
GEJ79	0.809897	normal
GEJ80	0.00325209	normal
GEJ81	0.684126	normal
GEJ82	0.578139	normal
GEJ84	0.819034	normal
GEJ88	0.620065	normal
GEJ92	0.641002	normal
Column	Annotation
Sample	Sample name
Epithelial cell fraction	Epithelial cell fraction estimated by CIBERSORTx
Tissue type	Tissue type used in epithelial cell fraction estimation

## Sheet: Supplementary Table 9
Supplementary Table 9. Bayesian fine-mapping list of eQTLs with high LD to rs658524 in the 99% credible set.
eQTL	log10Pval	probNormed	R
rs583887	-7.15	0.07	1
rs1151519	-7.15	0.07	1
rs601863	-7.15	0.07	1
rs12225345	-7.15	0.07	1
rs658524	-7.15	0.07	1
rs645900	-7.15	0.07	1
rs568617	-7.15	0.07	1
rs694994	-7.15	0.07	1
rs677931	-7.15	0.07	1
rs693824	-7.15	0.07	1
rs375536778	-7.15	0.07	1
rs641018	-7.15	0.07	1
rs656980	-7.15	0.07	1
rs596002	-6.98	0.048	0.991
rs585557	-6.42	0.013	0.928
rs507062	-6.19	0.008	0.936
rs588114	-6.19	0.008	0.936
Column	Annotation
eQTL	eQTL of which LD to rs658524 being > 0.8
log10Pval	Adjusted P values
probNormed	Posterior probability for the SNPs
R	Correlation coefficient between eQTLs and the lead eQTL rs658524
